# Supplementary material for: IFN-signaling gene expression as a diagnostic biomarker for monogenic interferonopathies
Source: JCI Insight. 2024 Jun 17;9(14):e178456. doi: 10.1172/jci.insight.178456 (PMC11383167; doi:10.1172/jci.insight.178456)
Supplement: Supporting data values [file jciinsight-9-178456-s219.xlsx]

## Sheet: Figure 2
1	2	3	4	5	6	7	8
-0.538867	-0.511416	-1.41524	-1.11145	-1.29606	-0.904892	-2.02318	0.109118
-0.529777	-0.407123	-1.41208	0.121255	-1.28404	-0.727174	-1.44154	1.35171
-0.527586	-0.404537	-1.39317	2.21425	-1.21091	-0.611096	-1.36882	1.79638
-0.527347	-0.40424	-1.38069	2.31208	-1.18174	-0.594813	-1.24946	3.60589
-0.526136	-0.322028	-1.37552	3.31009	-1.17033	-0.572254	-1.10847	4.27777
-0.525639	-0.238529	-1.37456	4.24224	-1.16948	-0.477056	-0.994356	4.61272
-0.525214	-0.160775	-1.37323	4.60401	-1.1639	-0.295441	-0.967176	4.76007
-0.524238	-0.0539118	-1.36767	4.60782	-1.14566	-0.285748	-0.874976	5.23813
-0.5219	-0.0505199	-1.36518	4.70184	-1.14412	-0.272841	-0.854776	5.48342
-0.520425	-0.0475001	-1.35998	4.8359	-1.13988	-0.267484	-0.760789	5.5596
-0.520243	-0.0466184	-1.35428	5.26654	-1.1352	-0.252384	-0.677919	5.85496
-0.519684	-0.0425345	-1.35388	6.17274	-1.13176	-0.173562	-0.660529	6.05869
-0.519508	0.0508832	-1.35297	6.39996	-1.12948	-0.158636	-0.660093	6.31122
-0.518605	0.079529	-1.34696	6.60506	-1.11379	-0.128047	-0.642194	6.81856
-0.517162	0.270318	-1.34269	7.18752	-1.0939	-0.127264	-0.592686	6.81911
-0.517064	0.368064	-1.33574	7.31819	-1.08971	-0.0941506	-0.562056	7.039
-0.516985	0.413253	-1.32918	7.49904	-1.08678	-0.074386	-0.520281	7.23551
-0.51682	0.420023	-1.32625	7.52258	-1.07626	-0.066297	-0.505093	7.37296
-0.51648	0.499103	-1.326	7.82901	-1.0595	-0.046464	-0.476444	7.43924
-0.515931	0.563223	-1.32582	8.04712	-1.05818	-0.0445343	-0.466944	7.90731
-0.515833	0.580872	-1.32567	8.65972	-1.05013	0.00582741	-0.462579	7.96814
-0.515044	0.582087	-1.32504	8.88693	-1.04317	0.115552	-0.326952	8.06199
-0.514802	0.653799	-1.30997	9.07106	-1.04096	0.167453	-0.306476	8.32306
-0.514183	0.914679	-1.30442	9.22644	-1.03803	0.178548	-0.243117	8.51611
-0.513939	0.917589	-1.30027	9.27649	-1.03089	0.196591	-0.238064	8.52194
-0.513096	0.924961	-1.29869	9.58054	-1.02807	0.207354	-0.215683	8.59889
-0.512478	0.943773	-1.29826	10.57	-1.02	0.219906	-0.17607	8.89361
-0.511714	0.990462	-1.29152	10.7445	-1.01568	0.268081	-0.160585	8.93955
-0.510731	1.08563	-1.29085	11.3622	-1.01439	0.303288	-0.134474	8.97003
-0.510456	1.1994	-1.28299	11.5764	-1.01027	0.314883	-0.114238	8.98101
-0.510038	1.21119	-1.28286	12.2024	-1.00914	0.335039	-0.102135	9.57662
-0.508897	1.24433	-1.28129	12.3893	-1.00167	0.394181	-0.100533	9.93475
-0.508895	1.57442	-1.27817	12.4761	-1.00114	0.428312	-0.057151	10.0357
-0.508426	1.61744	-1.27746	12.6835	-0.999665	0.49405	-0.0517061	10.1435
-0.508257	1.63207	-1.27159	13.1664	-0.997788	0.502643	-0.0327698	10.1777
-0.507579	1.7452	-1.26424	13.9946	-0.996177	0.525346	-0.00510467	10.8443
-0.506891	1.76039	-1.26234	14.1034	-0.984015	0.548432	0.0227194	10.9076
-0.506457	1.93537	-1.26015	14.1945	-0.983139	0.564423	0.0751354	10.9695
-0.506367	2.07737	-1.25598	14.2987	-0.979708	0.570426	0.0915307	11.1809
-0.505347	2.08919	-1.25439	14.7991	-0.966672	0.575384	0.0924956	11.3016
-0.505126	2.13419	-1.25126	15.6625	-0.96112	0.592194	0.0986207	11.5374
-0.505016	2.14853	-1.25085	15.8522	-0.959684	0.612259	0.116218	11.9551
-0.504894	2.26973	-1.24973	16.0623	-0.953399	0.627613	0.11643	12.0859
-0.50471	2.31056	-1.24703	16.4787	-0.952753	0.652241	0.144414	13.3883
-0.504549	2.33131	-1.24417	17.134	-0.951686	0.658956	0.157424	13.5033
-0.504304	2.339	-1.24237	17.1622	-0.951183	0.663398	0.165302	13.6394
-0.503877	2.59438	-1.23907	17.2162	-0.928701	0.675904	0.202869	14.0027
-0.503236	2.63359	-1.2349	17.4309	-0.926515	0.684719	0.22944	14.2015
-0.503032	2.72597	-1.23144	18.2463	-0.92578	0.782149	0.244754	14.334
-0.502825	2.79325	-1.23107	19.6918	-0.925108	0.782661	0.252419	14.5094
-0.502208	2.79488	-1.22552	19.798	-0.922761	0.788239	0.265574	14.6775
-0.502001	2.80764	-1.22504	19.8346	-0.921386	0.816042	0.273752	14.8621
-0.501976	3.04747	-1.22423	19.99	-0.920521	0.882193	0.29214	15.3777
-0.501893	3.22549	-1.22418	20.1421	-0.918931	0.89557	0.295928	15.3834
-0.501727	3.4916	-1.21874	20.2912	-0.91499	0.896642	0.299008	15.4085
-0.501331	3.53359	-1.21541	21.108	-0.911561	0.923344	0.303314	15.6957
-0.501043	3.70693	-1.21417	21.5456	-0.908265	0.951152	0.309328	16.0284
-0.500861	4.11539	-1.2139	21.9048	-0.907998	0.972128	0.337163	16.3537
-0.49924	4.24985	-1.21351	23.0681	-0.903472	1.03609	0.347069	16.7232
-0.499115	4.39243	-1.21312	23.385	-0.902387	1.04268	0.354061	17.5203
-0.497718	4.64688	-1.21294	23.4769	-0.898223	1.04991	0.389302	17.6917
-0.497239	4.93331	-1.21153	24.3397	-0.883451	1.06382	0.409695	17.92
-0.4962	5.14384	-1.21019	24.3607	-0.881254	1.16898	0.424744	18.6517
-0.496031	5.31424	-1.20827	24.8278	-0.879201	1.17096	0.427928	18.9305
-0.495718	5.72588	-1.20718	25.4108	-0.875552	1.18463	0.447308	19.1304
-0.495561	5.80714	-1.20444	25.4538	-0.868715	1.30781	0.458409	20.3164
-0.495275	6.15418	-1.2041	25.494	-0.857744	1.32783	0.477106	20.3195
-0.495252	6.28986	-1.20214	26.3575	-0.856082	1.33175	0.477772	20.7798
-0.495019	6.35418	-1.19564	27.3574	-0.854863	1.38993	0.48338	21.8286
-0.494876	6.36595	-1.19525	27.6175	-0.850062	1.39848	0.495063	21.8507
-0.494654	6.58802	-1.19484	27.8754	-0.848576	1.40217	0.4961	22.1493
-0.493394	6.90474	-1.19404	27.9615	-0.847724	1.40695	0.50521	22.4393
-0.492729	6.9502	-1.19086	28.1045	-0.846965	1.4082	0.522906	23.1178
-0.49253	7.14269	-1.18946	28.5054	-0.845256	1.45279	0.530314	23.3991
-0.492196	7.18028	-1.18928	28.5267	-0.836159	1.50191	0.54211	23.8825
-0.49198	7.4231	-1.18613	28.6657	-0.835447	1.50404	0.552817	24.0529
-0.491251	7.63251	-1.18592	28.9378	-0.827545	1.52021	0.568174	24.4005
-0.49081	8.07479	-1.18535	28.997	-0.827089	1.52096	0.56909	24.6166
-0.489823	8.07604	-1.18452	29.1422	-0.825959	1.54793	0.59494	24.9137
-0.489681	8.13359	-1.18382	29.1441	-0.823659	1.57968	0.611548	25.4726
-0.48896	8.39351	-1.18007	29.3616	-0.823064	1.58461	0.629657	25.5068
-0.488789	8.81077	-1.17839	30.3067	-0.819731	1.63261	0.633859	26.1438
-0.488549	8.86223	-1.1775	30.3351	-0.819229	1.66781	0.651034	28.4569
-0.488184	9.12318	-1.17704	30.3862	-0.812801	1.67207	0.730959	30.0384
-0.487874	9.27814	-1.17662	31.1368	-0.808192	1.70314	0.767085	30.1148
-0.487036	9.68002	-1.17503	31.3926	-0.806394	1.78568	0.80894	30.2748
-0.487026	9.79848	-1.17279	31.4112	-0.805128	1.88719	0.813754	30.9549
-0.485189	9.87996	-1.17224	31.6582	-0.803917	1.92934	0.830441	32.3986
-0.484814	10.0672	-1.16881	32.0828	-0.803817	1.93563	0.852853	32.7013
-0.484769	10.4441	-1.16846	32.3541	-0.80256	2.13448	0.873156	32.7478
-0.483881	10.7172	-1.16786	32.7662	-0.799662	2.13638	0.88157	33.0744
-0.483682	10.8589	-1.16489	32.8529	-0.799244	2.14284	0.886895	33.1901
-0.483619	11.2226	-1.16343	32.9839	-0.793829	2.18217	0.897417	33.6903
-0.481412	11.5358	-1.16116	33.0052	-0.793563	2.19749	0.902294	34.5356
-0.480977	12.1783	-1.16009	33.2637	-0.792084	2.22385	0.925453	35.0057
-0.479238	12.4643	-1.15726	33.3467	-0.790311	2.22505	0.932984	35.3163
-0.479226	12.7965	-1.15564	33.4875	-0.789941	2.23162	0.941428	36.7768
-0.478847	12.8929	-1.15355	33.8394	-0.78858	2.25514	0.968957	37.3654
-0.478568	13.0364	-1.15161	34.2745	-0.787379	2.30752	0.979688	38.3168
-0.478357	13.4188	-1.15009	36.2026	-0.785222	2.38277	0.983741	38.4705
-0.476513	13.4379	-1.14011	36.8046	-0.784252	2.40934	1.00656	38.807
-0.475388	13.6964	-1.1393	36.9717	-0.779797	2.47941	1.01231	39.2971
-0.475095	13.8608	-1.13573	37.0622	-0.779396	2.51578	1.01494	39.5416
-0.474244	14.9013	-1.13509	37.3339	-0.778116	2.58173	1.0595	40.0464
-0.473668	15.1942	-1.13435	37.526	-0.772661	2.58841	1.07076	40.3639
-0.473229	15.2092	-1.13383	37.6341	-0.769996	2.59908	1.09157	40.7204
-0.471971	15.4545	-1.1338	38.1925	-0.764816	2.60621	1.12409	41.8263
-0.47122	16.4046	-1.13333	39.1382	-0.763686	2.62168	1.15319	42.14
-0.471152	16.4857	-1.12975	39.2443	-0.761931	2.65066	1.156	42.5985
-0.470644	16.7869	-1.12853	39.5341	-0.761849	2.65113	1.15809	42.6349
-0.470178	16.8678	-1.1281	39.6702	-0.760331	2.66648	1.16921	42.9246
-0.469917	17.5555	-1.12351	40.0932	-0.759623	2.72893	1.17121	43.1454
-0.469547	18.3131	-1.12322	40.4315	-0.758915	2.76199	1.17268	43.5935
-0.468733	18.4067	-1.11897	40.6642	-0.754712	2.81857	1.25261	43.6284
-0.467488	18.4464	-1.1173	41.3734	-0.742585	2.85694	1.27142	43.6984
-0.46654	18.6017	-1.11578	41.4333	-0.739146	2.99043	1.29437	43.9751
-0.466393	18.6246	-1.11498	44.8017	-0.736807	3.04104	1.30568	44.0864
-0.464658	20.2498	-1.11335	45.5931	-0.735961	3.08902	1.30891	44.5104
-0.464175	20.2973	-1.11048	45.772	-0.735846	3.15749	1.31669	44.6157
-0.462014	21.0058	-1.10987	45.9271	-0.735672	3.23859	1.34156	45.0443
-0.461376	21.9142	-1.10843	46.7631	-0.734464	3.27799	1.34774	47.3949
-0.461361	22.1612	-1.10517	46.977	-0.723938	3.32735	1.37646	47.6983
-0.461179	22.1948	-1.10443	48.8264	-0.722005	3.44774	1.3916	47.7194
-0.459539	23.1675	-1.10285	49.2751	-0.720088	3.4962	1.40596	48.8483
-0.457886	23.8964	-1.10272	49.4609	-0.709147	3.58664	1.4141	48.9377
-0.45568	25.1834	-1.09974	49.8829	-0.707527	3.60445	1.41611	49.0065
-0.455213	25.6987	-1.09965	50.8258	-0.705744	3.62699	1.43125	50.232
-0.453125	26.9713	-1.09335	51.1512	-0.705139	3.62911	1.43179	50.3383
-0.453012	27.4158	-1.09107	51.8619	-0.701064	3.99924	1.44471	50.3587
-0.452123	28.2509	-1.09023	53.2754	-0.700255	4.08947	1.44915	50.5585
-0.45212	28.7134	-1.08778	54.2886	-0.69804	4.09353	1.47132	50.8403
-0.451344	28.7471	-1.08757	55.0939	-0.696864	4.13558	1.49595	51.1129
-0.450825	28.899	-1.08512	55.1425	-0.696856	4.23469	1.49826	51.2107
-0.450292	29.626	-1.08497	55.4864	-0.694371	4.29146	1.50144	51.4182
-0.449883	29.7614	-1.08008	56.9965	-0.694187	4.30803	1.50367	51.9622
-0.449718	30.6891	-1.07368	57.299	-0.687244	4.38804	1.50561	53.044
-0.448057	31.5727	-1.07287	57.4488	-0.686284	4.40325	1.51563	53.1611
-0.447332	33.3964	-1.06811	59.0286	-0.683854	4.42996	1.51616	53.8964
-0.44642	33.9425	-1.0664	60.0535	-0.682442	4.48431	1.52101	54.6946
-0.446087	34.6307	-1.06568	60.623	-0.680503	4.52887	1.5275	56.2994
-0.445195	34.7297	-1.05941	61.0411	-0.677726	4.53255	1.5298	56.584
-0.445159	35.6088	-1.058	61.7702	-0.676815	4.60563	1.53099	57.1889
-0.444869	35.7498	-1.05776	63.5203	-0.675867	4.66964	1.53985	57.2369
-0.440219	36.4153	-1.05315	64.3444	-0.675267	4.6906	1.54821	58.1528
-0.439987	36.7037	-1.05255	66.8137	-0.672945	4.73125	1.55978	58.5866
-0.439315	37.2671	-1.05138	67.1249	-0.67278	4.75042	1.57048	58.6979
-0.438326	37.4973	-1.03709	67.3161	-0.67173	4.76184	1.63063	58.7928
-0.438091	40.3899	-1.0366	67.3218	-0.670371	5.02389	1.63102	61.7103
-0.434367	41.1629	-1.034	68.1497	-0.670294	5.12496	1.63995	64.7283
-0.43333	47.8534	-1.03135	68.9212	-0.669659	5.15121	1.64786	64.8126
-0.433299	49.0133	-1.02972	69.9947	-0.668508	5.2563	1.65864	65.1336
-0.433001	49.7789	-1.02661	71.1456	-0.665476	5.53395	1.66957	65.4837
-0.432277	50.448	-1.02248	72.3093	-0.664439	5.76667	1.68031	66.377
-0.427835	56.6899	-1.021	73.1038	-0.664193	5.83061	1.68066	68.7169
-0.42761	61.5321	-1.01887	73.1447	-0.661118	5.88489	1.68226	68.7182
-0.427587	68.8386	-1.01452	77.2642	-0.661007	5.93432	1.68663	69.2385
-0.427578	89.6536	-1.01115	78.2877	-0.660293	6.0326	1.72372	77.1781
-0.427132	100.072	-1.01092	79.8331	-0.659433	6.09963	1.72779	79.63
-0.426909	101.378	-1.0101	81.1795	-0.659242	6.25242	1.76005	82.3378
-0.424665	130.958	-1.00971	82.5665	-0.659217	6.47769	1.76383	82.9457
-0.423941	176.963	-1.00154	89.7657	-0.658176	6.55612	1.77062	84.5458
-0.422307	244.43	-0.998777	94.5605	-0.653145	8.75917	1.77639	84.8422
-0.421395	250.82	-0.996637	100.078	-0.648885	9.38315	1.78537	104.607
-0.420055	302.939	-0.995738	112.747	-0.645305	12.7145	1.80646	108.622
-0.415052	475.431	-0.993563	166.753	-0.643165	13.9774	1.82459	112.927
-0.414784		-0.992996		-0.639891		1.83869
-0.414237		-0.992934		-0.639393		1.84284
-0.413588		-0.9894		-0.636729		1.84656
-0.413087		-0.987913		-0.633753		1.86433
-0.412481		-0.98767		-0.633702		1.86702
-0.412309		-0.98419		-0.6321		1.87129
-0.410829		-0.983703		-0.631716		1.87258
-0.410548		-0.979306		-0.629939		1.90793
-0.410187		-0.97413		-0.62946		1.92068
-0.409252		-0.970004		-0.628918		1.92432
-0.407825		-0.962571		-0.628588		1.94284
-0.407511		-0.961741		-0.628046		1.94586
-0.407018		-0.960349		-0.627116		1.95156
-0.402778		-0.960018		-0.622698		1.95637
-0.402204		-0.958819		-0.620605		1.96327
-0.400352		-0.952759		-0.614749		1.96387
-0.400067		-0.951634		-0.610705		1.98021
-0.399114		-0.947357		-0.604842		1.9892
-0.399049		-0.946108		-0.6027		2.01268
-0.398352		-0.944163		-0.598377		2.02284
-0.398073		-0.943714		-0.597991		2.04248
-0.397496		-0.943087		-0.593598		2.05055
-0.396744		-0.933648		-0.592421		2.07234
-0.395807		-0.931324		-0.588645		2.07939
-0.393175		-0.931289		-0.587619		2.07994
-0.390747		-0.930204		-0.587335		2.09761
-0.389934		-0.929434		-0.581693		2.10652
-0.389307		-0.929323		-0.5782		2.10697
-0.388075		-0.927954		-0.577641		2.15291
-0.385285		-0.927456		-0.577296		2.15714
-0.384993		-0.917598		-0.576067		2.17405
-0.381763		-0.917587		-0.573122		2.18505
-0.380951		-0.915963		-0.566138		2.19143
-0.380173		-0.909893		-0.563549		2.19196
-0.378891		-0.907598		-0.560479		2.19512
-0.378877		-0.907214		-0.560049		2.20677
-0.37881		-0.907006		-0.557997		2.22977
-0.378391		-0.90593		-0.557371		2.25838
-0.37598		-0.899832		-0.5533		2.27063
-0.373656		-0.891567		-0.55275		2.29306
-0.371664		-0.889812		-0.550658		2.30333
-0.370698		-0.883389		-0.550265		2.3051
-0.365227		-0.880653		-0.549641		2.31755
-0.364875		-0.879735		-0.540802		2.32283
-0.364829		-0.875279		-0.540486		2.3271
-0.36354		-0.869164		-0.526678		2.32908
-0.362265		-0.862389		-0.520957		2.33813
-0.361007		-0.862016		-0.520024		2.34061
-0.359935		-0.85571		-0.519527		2.34731
-0.359205		-0.852606		-0.515703		2.35127
-0.358855		-0.84462		-0.508532		2.35988
-0.358266		-0.840765		-0.504053		2.36804
-0.357972		-0.837361		-0.501062		2.37788
-0.356519		-0.836811		-0.49941		2.38267
-0.35468		-0.828991		-0.494533		2.39031
-0.353733		-0.828571		-0.48995		2.40705
-0.351583		-0.824526		-0.486884		2.41043
-0.351293		-0.824306		-0.486685		2.42465
-0.350359		-0.822823		-0.484995		2.42861
-0.349733		-0.821187		-0.48413		2.43141
-0.347883		-0.816982		-0.483966		2.44807
-0.345404		-0.812048		-0.482344		2.44972
-0.343356		-0.810024		-0.480199		2.45429
-0.336883		-0.803818		-0.47272		2.45592
-0.335298		-0.794989		-0.467225		2.46536
-0.32772		-0.79388		-0.466249		2.47617
-0.326776		-0.793346		-0.463995		2.47646
-0.325994		-0.791342		-0.46391		2.48123
-0.325789		-0.78899		-0.459623		2.49286
-0.325231		-0.788883		-0.45642		2.50579
-0.323551		-0.786194		-0.454196		2.51232
-0.321495		-0.784247		-0.453827		2.52255
-0.3134		-0.778166		-0.449373		2.52693
-0.312043		-0.778032		-0.448589		2.53866
-0.311684		-0.77045		-0.446737		2.54914
-0.310214		-0.770251		-0.446523		2.55281
-0.309273		-0.767225		-0.442531		2.55348
-0.307155		-0.763447		-0.439507		2.56846
-0.304566		-0.753061		-0.423118		2.57256
-0.298282		-0.75212		-0.415315		2.57804
-0.295467		-0.749381		-0.41495		2.58201
-0.295057		-0.746613		-0.414812		2.6069
-0.293056		-0.746159		-0.41389		2.61324
-0.290671		-0.744185		-0.411233		2.61593
-0.288462		-0.742156		-0.401832		2.62036
-0.287535		-0.736705		-0.39418		2.64931
-0.28361		-0.733035		-0.386024		2.69723
-0.2821		-0.731515		-0.386017		2.71431
-0.27848		-0.730701		-0.385716		2.71615
-0.277854		-0.719354		-0.385455		2.72255
-0.27757		-0.718064		-0.379254		2.72663
-0.276015		-0.715926		-0.37539		2.73535
-0.273582		-0.714258		-0.373068		2.74822
-0.265777		-0.710389		-0.365944		2.74876
-0.262499		-0.696818		-0.36512		2.75053
-0.259822		-0.695296		-0.353151		2.75093
-0.259391		-0.688309		-0.352155		2.78707
-0.256942		-0.682942		-0.35068		2.79233
-0.256156		-0.677546		-0.349621		2.8031
-0.243411		-0.675834		-0.333513		2.80693
-0.239021		-0.674776		-0.319948		2.82144
-0.23833		-0.667969		-0.315114		2.82428
-0.23757		-0.665269		-0.313044		2.86131
-0.235062		-0.661073		-0.311792		2.8619
-0.231324		-0.660614		-0.31151		2.87624
-0.222087		-0.659056		-0.305838		2.87843
-0.220683		-0.657337		-0.299538		2.88117
-0.2159		-0.654952		-0.295283		2.89957
-0.213964		-0.653743		-0.29444		2.90303
-0.213394		-0.653169		-0.293554		2.90589
-0.199956		-0.644062		-0.29302		2.90827
-0.193627		-0.64235		-0.284093		2.93617
-0.192997		-0.641317		-0.284032		2.94157
-0.188897		-0.627508		-0.283824		2.95593
-0.184798		-0.624834		-0.276573		2.95835
-0.181716		-0.618965		-0.271838		2.96041
-0.179974		-0.618583		-0.265931		2.96378
-0.175485		-0.612463		-0.264868		2.97206
-0.173967		-0.60519		-0.263677		2.97252
-0.172466		-0.600586		-0.258857		2.98195
-0.170767		-0.598593		-0.256098		2.99162
-0.169681		-0.595493		-0.250527		2.99425
-0.167577		-0.594726		-0.249982		3.01908
-0.149855		-0.594068		-0.236159		3.07852
-0.142797		-0.593888		-0.234444		3.09338
-0.136038		-0.592831		-0.230398		3.09756
-0.135341		-0.592765		-0.22608		3.11991
-0.119906		-0.58432		-0.22547		3.12408
-0.117493		-0.57983		-0.217756		3.12969
-0.113814		-0.578648		-0.217023		3.13898
-0.10995		-0.568839		-0.212042		3.14336
-0.0914102		-0.56136		-0.197065		3.14979
-0.0857426		-0.558551		-0.182578		3.1511
-0.0834273		-0.549206		-0.180532		3.16589
-0.0831605		-0.548856		-0.172834		3.17256
-0.0808284		-0.548298		-0.169153		3.19024
-0.0740043		-0.528495		-0.163107		3.20251
-0.071768		-0.52627		-0.161075		3.20625
-0.0712961		-0.512977		-0.158091		3.22584
-0.0695594		-0.511091		-0.151595		3.23834
-0.0618682		-0.505913		-0.145897		3.2605
-0.0612691		-0.505163		-0.144482		3.26088
-0.0320386		-0.502923		-0.126513		3.28286
-0.0108548		-0.492983		-0.120961		3.28414
-0.00679811		-0.489093		-0.114859		3.30309
-0.00308109		-0.487813		-0.110736		3.33215
0.00229678		-0.487468		-0.110362		3.37985
0.00279898		-0.475023		-0.102344		3.3824
0.00704062		-0.471183		-0.0881253		3.39152
0.0172615		-0.467209		-0.0745491		3.41057
0.0206304		-0.466782		-0.0725528		3.42309
0.0445852		-0.442899		-0.0715546		3.43312
0.0511629		-0.431919		-0.0678017		3.46752
0.0518705		-0.422941		-0.0661786		3.4785
0.0519985		-0.415458		-0.0645971		3.48429
0.0732191		-0.396944		-0.0621888		3.53468
0.0794071		-0.388615		-0.047328		3.54834
0.0816028		-0.386386		-0.0268788		3.56893
0.0839415		-0.368731		-0.0244585		3.59642
0.0939988		-0.363688		-0.019726		3.61626
0.0980091		-0.359059		-0.0111249		3.62849
0.10716		-0.357059		-0.0109784		3.64039
0.109656		-0.351649		-0.00875979		3.64739
0.12733		-0.351234		-0.00531123		3.65961
0.142489		-0.349358		-0.00254916		3.68503
0.146095		-0.339411		0.00613359		3.68595
0.148911		-0.339376		0.0162147		3.71291
0.150754		-0.33689		0.0283855		3.71817
0.154148		-0.326568		0.0391254		3.73552
0.165218		-0.325366		0.0621523		3.74059
0.188704		-0.324354		0.0659169		3.74264
0.234806		-0.319791		0.076899		3.7503
0.235226		-0.303603		0.0825828		3.75292
0.247687		-0.297158		0.090226		3.75615
0.258109		-0.294371		0.0960195		3.7618
0.27311		-0.29123		0.0984251		3.77982
0.278807		-0.287155		0.108352		3.81041
0.301533		-0.282574		0.112475		3.82829
0.303606		-0.270251		0.140466		3.85691
0.319544		-0.270222		0.146505		3.91931
0.329517		-0.265897		0.14793		3.92174
0.33211		-0.265338		0.153566		3.94517
0.342886		-0.258978		0.194318		3.95571
0.344701		-0.258516		0.197001		3.95713
0.346288		-0.250078		0.201534		3.99814
0.376474		-0.231309		0.205333		4.0039
0.387743		-0.224141		0.21963		4.01545
0.39872		-0.223586		0.251483		4.01608
0.407147		-0.222011		0.253532		4.02139
0.438361		-0.199912		0.26154		4.02187
0.467615		-0.195085		0.269711		4.04782
0.478627		-0.192302		0.276807		4.05436
0.511113		-0.183768		0.283511		4.06456
0.543646		-0.183474		0.286574		4.06706
0.586777		-0.178888		0.287037		4.06761
0.592986		-0.176695		0.296266		4.08564
0.612309		-0.170264		0.298937		4.13627
0.629038		-0.156657		0.301679		4.16083
0.685791		-0.135338		0.305056		4.1662
0.694796		-0.130253		0.317594		4.16637
0.722636		-0.121341		0.31883		4.18217
0.775937		-0.0929999		0.321422		4.19194
0.785843		-0.0907729		0.326696		4.2062
0.793583		-0.0874485		0.329787		4.20663
0.798021		-0.0697725		0.333754		4.20971
0.814142		-0.0463601		0.347815		4.23116
0.827106		-0.0373463		0.359418		4.23405
0.840726		-0.036712		0.36118		4.24292
0.851729		-0.026941		0.361839		4.24863
0.896298		-0.0169195		0.379721		4.25231
0.907303		0.0139029		0.407063		4.2718
0.953426		0.0298284		0.408349		4.2973
0.957469		0.0329559		0.413207		4.30705
0.991209		0.0335627		0.430711		4.32339
1.01394		0.0378727		0.444805		4.32609
1.01548		0.0553552		0.457348		4.34734
1.04872		0.0598261		0.479732		4.37061
1.07114		0.0652709		0.485552		4.38843
1.08244		0.0670683		0.49324		4.4064
1.10345		0.0764698		0.510031		4.42194
1.12393		0.0881196		0.514987		4.43315
1.13811		0.0921746		0.539251		4.46212
1.20746		0.104882		0.548508		4.4846
1.22235		0.112529		0.549869		4.49926
1.25111		0.148575		0.578121		4.51439
1.28165		0.151882		0.599116		4.52404
1.29565		0.16249		0.618028		4.65719
1.3241		0.172615		0.618742		4.6713
1.37476		0.177991		0.619589		4.70815
1.37756		0.193836		0.642031		4.73999
1.4653		0.210516		0.649157		4.74227
1.51371		0.211712		0.650465		4.804
1.59084		0.221809		0.651709		4.80972
1.69044		0.223113		0.6892		4.82183
1.76989		0.226582		0.732113		4.82467
1.80176		0.236671		0.755271		4.90462
1.81355		0.258354		0.75688		4.91899
1.82639		0.261068		0.775422		4.94482
1.8404		0.270538		0.81764		4.95131
1.86463		0.273095		0.822705		4.9606
1.98013		0.284471		0.851594		4.96937
2.05856		0.290815		0.859459		4.97214
2.18116		0.374303		0.861913		4.97374
2.26715		0.394591		0.862728		4.9916
2.34823		0.400088		0.880276		5.00134
2.35314		0.409356		0.91558		5.0217
2.49419		0.448239		0.942163		5.02508
2.63269		0.535684		0.949453		5.03086
2.82829		0.657455		0.959927		5.04532
2.92758		0.669641		0.965079		5.05114
2.93646		0.694507		0.977822		5.07607
3.02388		0.710065		0.985138		5.10165
3.03328		0.71867		0.989202		5.11947
3.12799		0.733813		0.989608		5.13462
3.15981		0.741175		0.994895		5.14248
3.16958		0.75051		1.00401		5.1593
3.19337		0.775445		1.01339		5.18148
3.21888		0.798645		1.0192		5.22251
3.25086		0.805286		1.05385		5.24569
3.41569		0.810031		1.08257		5.25471
3.49929		0.81141		1.08551		5.31162
3.83167		0.816591		1.10481		5.32661
3.89637		0.835197		1.11586		5.32743
4.02795		0.854041		1.1383		5.36361
4.06268		0.85431		1.14672		5.39322
4.13437		0.881167		1.17875		5.4756
4.13459		0.881392		1.18189		5.49399
4.18663		0.908074		1.20242		5.53444
4.50958		0.91223		1.20274		5.58077
4.52054		0.942597		1.20279		5.59835
4.52566		0.963783		1.22776		5.6016
4.59073		0.994935		1.28362		5.79424
4.76091		1.03623		1.29553		5.79972
4.86745		1.09161		1.33569		5.83147
4.87303		1.10947		1.35287		5.87765
4.9282		1.15839		1.37859		5.87794
4.94577		1.16933		1.38952		5.90611
5.07816		1.17075		1.40225		5.92548
5.09349		1.18415		1.41684		5.93732
5.1977		1.18981		1.46491		6.0407
5.27652		1.2092		1.48179		6.15037
5.28229		1.21437		1.53367		6.15811
5.40715		1.24136		1.5977		6.17319
5.5538		1.24382		1.61598		6.18818
5.81896		1.26665		1.67212		6.19474
5.87294		1.26715		1.67959		6.43897
6.15173		1.33605		1.70782		6.46015
6.39908		1.36054		1.73657		6.49011
6.44486		1.52572		1.93658		6.55346
6.77555		1.52919		1.94936		6.72325
6.86474		1.56271		1.9594		6.84595
6.88825		1.6536		1.96265		6.97866
7.0747		1.69872		1.97846		7.02464
7.11712		1.73046		2.06544		7.04407
7.1717		1.79263		2.06587		7.06215
7.2533		1.82626		2.07754		7.10097
7.34688		1.83824		2.0786		7.15911
7.51001		1.85217		2.09258		7.28397
7.5258		1.85299		2.09276		7.44861
7.7164		1.8683		2.13718		7.68802
7.85126		1.88498		2.14356		7.69388
8.07032		1.89374		2.21859		7.85542
8.22677		1.90623		2.27749		7.90485
8.53512		1.91001		2.31424		7.92782
9.27047		1.92513		2.31889		8.06395
9.29743		1.92927		2.3863		8.113
9.46555		1.94477		2.44165		8.12981
9.49038		2.0297		2.46035		8.39663
9.78679		2.09067		2.5417		8.42573
9.93953		2.10547		2.54926		8.45516
10.0053		2.2985		2.60191		8.48158
10.1499		2.32293		2.62684		8.51311
10.2394		2.3532		2.63527		8.78972
10.4326		2.39201		2.67088		8.85337
10.7543		2.44518		2.73072		9.08617
10.8318		2.4709		2.75834		9.10151
10.8539		2.51054		2.77886		9.21556
10.8914		2.60447		2.82636		9.27937
11.1616		2.69219		2.8844		9.30719
11.5424		2.73878		3.14668		9.69725
12.4321		3.01159		3.20561		9.98567
12.7415		3.18991		3.20978		10.02
12.9293		3.23081		3.2298		10.057
12.9323		3.53506		3.25781		10.078
13.1338		3.64252		3.30485		10.3189
13.1443		3.69858		3.42921		10.3559
13.5416		3.81836		3.48311		10.3771
13.6353		3.88939		3.57343		10.5353
13.7655		4.04228		3.58018		10.7152
14.1648		4.26944		3.65697		10.7212
14.5141		4.7324		3.65803		10.7537
14.6021		4.74398		3.74853		10.8733
15.0827		5.09112		3.75386		11.1606
15.2155		5.69688		3.88261		11.3301
15.2335		5.7645		3.99706		11.3383
15.2895		5.80624		4.03307		11.4749
15.329		5.93601		4.09439		11.8442
15.4039		6.02457		4.13571		11.9333
15.5042		6.04042		4.23087		12.1225
15.726		6.11519		4.26133		12.3379
15.9105		6.29259		4.37504		12.6826
16.0771		6.39651		4.46573		12.7853
16.0941		6.60502		4.54276		13.0094
16.6312		6.86128		4.79795		13.1868
17.6392		6.87552		4.84251		14.691
17.6869		7.01121		4.86059		15.2983
17.9078		7.15278		5.13818		15.4097
18.2631		7.61398		5.263		15.7583
18.312		7.64066		5.41594		15.9366
18.4706		7.89699		5.42741		16.3403
18.7152		8.33021		5.50107		16.4168
18.8539		8.53181		5.53223		16.7554
19.4215		8.65479		5.70823		17.2281
20.0062		8.70475		5.74204		17.3325
20.6937		8.72116		6.1017		17.5847
20.98		8.85358		6.36552		18.0219
21.3279		9.23294		6.40037		18.1175
22.0595		9.66745		6.44772		18.6467
22.4045		9.72792		6.53709		18.6532
23.168		9.9314		6.62		18.7582
27.0023		10.0029		6.65094		19.8087
27.1788		10.1995		6.67012		20.1745
27.3849		10.3439		6.8041		20.941
29.5619		10.7429		6.82748		21.5404
36.9731		10.8487		7.38911		21.6231
37.7142		11.279		7.50429		21.7777
38.0196		11.3862		7.89328		23.8772
39.1173		11.4763		7.9207		24.066
39.8993		11.5263		8.06362		24.4568
49.4668		12.1		8.07024		24.7427
49.5077		12.9625		8.10538		25.0363
52.0692		13.446		8.19634		27.2781
52.5303		14.1614		8.2077		29.9565
55.6047		14.7919		8.28588		30.292
56.7242		15.2845		8.31958		31.1792
59.7018		15.717		9.16308		32.0558
61.0856		15.844		9.34163		33.7775
61.821		16.294		9.77331		33.8023
68.7658		16.6513		10.0165		38.3886
69.2278		17.2203		10.0854		38.5744
70.3193		17.5056		10.2649		39.2559
70.3989		17.9781		10.6662		39.7544
73.0374		18.122		10.8327		41.8795
73.7208		18.6331		10.9074		42.8886
85.6026		18.831		11.4448		43.3361
88.2731		18.9944		11.9088		46.1229
99.5829		19.1983		11.9664		46.5385
108.161		19.516		12.4384		46.8707
114.964		19.5985		12.6012		47.1299
122.206		20.9261		12.7283		49.777
123.035		21.5212		13.2257		50.2099
126.923		23.144		13.7403		52.779
135.313		24.417		14.1682		52.9461
142.414		24.6134		14.6296		53.117
161.581		24.8647		14.7427		60.0073
171.62		25.9773		14.7987		60.3451
182.999		30.9624		15.6434		61.4476
183.661		32.507		17.7655		63.0654
206.312		34.4928		18.3093		64.9512
215.89		35.1111		19.2055		67.9339
240.66		35.5765		19.9142		69.1996
255.079		35.6745		21.8028		73.1884
272.6		37.4507		25.4929		78.2949
279.265		40.4805		25.8599		92.7849
301.485		42.7974		27.6429		94.1561
311.478		42.8355		29.6564		106.931
592.01		42.8429		32.6648		177.135
690.82		49.6349		36.0612		179.727
880.403		68.4947		85.247		219.004

## Sheet: Figure 3A
4 gene median	AGS6	IFI44L	NIH6
1.16989	0.931671	1.41754	0.931671
-0.562393	-0.40112	-0.697299	-0.40112
0.667783	1.81984	1.75579	1.81984
-0.645413	-0.469421	-0.799618	-0.469421
0.111816	1.05409	0.848392	0.934232
2.02901	3.06211	3.38048	3.26678
-0.349432	-0.613291	-0.900308	-0.613291
-0.22596	-0.773706	-1.14228	-0.773706
-0.421451	-0.331937	-0.326902	-0.218866
-0.537396	-0.603722	-0.537286	-0.560381
-0.437929	-0.222504	-0.43341	0.0275649
-0.710214	-0.416391	-0.934772	-0.416391
-0.175838	-0.0612778	0.0250807	0.163354
2.88192	4.05375	5.78908	4.32321
0.00107155	1.11391	0.112405	1.15421
1.84634	2.58311	5.25789	3.31781
-0.344832	0.0845906	-0.198373	0.0845906
-0.336634	-0.330758	-0.37829	-0.330758
-0.720715	0.195905	-0.919305	0.195905
-0.574615	-0.399509	-0.640096	-0.399509
-0.778073	-0.23742	-1.19399	-0.23742

## Sheet: Figure 3B
4 gene median	AGS6	IFI44L	NIH6
4.64965	3.82556	5.55804	4.12201
0.731484	3.57695	3.9509	3.57695
23.2054	23.979	35.516	28.6942
20.3707	22.9559	33.0641	23.6046
3.04849	3.15805	3.88388	3.51506
5.77557	14.3282	8.92055	14.3282
13.5912	23.4559	25.0185	24.7743
12.6779	9.2322	18.3699	10.6298
29.7136	22.1048	37.8472	22.9515
7.60754	12.3066	14.3339	13.0655
6.48926	10.3818	10.5424	11.0262
-0.394885	-0.0298153	-0.578113	-0.201396
11.0488	14.3962	22.2336	15.0976
-0.415766	-0.402215	-0.310123	-0.349645
7.45179	9.91795	18.2309	11.338
13.6396	15.7829	15.8212	15.7829
48.8978	42.2829	42.0293	43.1418
15.7374	16.5578	29.975	19.0787
13.4329	24.8424	29.0264	24.8655
18.8805	19.823	43.3947	21.163
-0.239994	0.155031	0.00967176	0.155031
11.4871	14.8569	23.7586	17.1776
24.1626	34.3003	42.3404	31.9027
12.6746	20.1322	29.532	20.1322
31.9377	36.807	48.4049	38.246
28.6524	28.4997	55.9904	33.0746
9.90671	10.4287	17.1479	11.5169
0.853806	2.12761	2.5283	1.83354
43.4163	23.2779	45.4842	32.9187
19.3038	20.2485	28.5366	21.8028
66.7547	54.1995	68.1252	61.1834
-0.357887	-0.319556	-0.475951	0.0945791
-0.0646855	0.213438	0.225829	0.377501
10.4941	22.3477	16.8144	28.3001
1.48179	2.8287	3.02017	3.07373
18.6423	19.4826	19.499	18.626
10.6173	15.0266	17.501	18.9246
11.8994	19.2614	28.1558	19.7682
17.4637	19.2188	26.1335	20.5763
5.63753	8.96608	11.5438	10.1346
20.7982	36.4766	54.9009	38.4674
11.7588	22.0196	26.6219	22.5754
13.7366	22.6766	29.1127	22.6766
28.0374	28.651	48.985	35.4146
31.224	45.2674	92.0605	51.4499
33.3759	38.0043	59.3125	38.0043
20.8109	22.729	62.8118	31.5741
8.64358	8.13875	17.5949	8.50179
8.56329	8.69486	16.2108	9.54014
36.3135	31.8253	70.5879	42.8458
23.1893	19.6654	47.0033	28.4933
35.8691	31.1395	58.9247	40.6613
1.92719	3.05498	5.35641	3.85954
28.4127	33.1099	40.4971	33.1099
43.2838	30.0782	33.2016	43.2838
10.5586	9.04802	15.8028	9.60682
37.4286	53.4096	96.5442	57.7851
42.6199	32.1882	68.4337	34.9804
12.1257	21.7099	39.4043	21.7099
18.5057	29.0126	31.2659	29.0126
11.1584	17.4546	19.4566	19.3766
59.504	56.4384	54.2445	61.6979
14.6748	27.6647	31.3216	27.6647
5.09134	5.78988	6.43085	5.78988
31.1518	28.564	48.8905	34.7782
143.029	145.487	207.746	138.38
67.9328	72.4396	69.0896	72.4396
116.664	130.321	134.015	130.321
30.7231	28.2538	37.5757	26.2379
27.1961	26.9168	35.4862	23.6701
66.2222	45.0629	80.8507	49.1542

## Sheet: Figure 3C
4 gene median	AGS6	IFI44L	NIH6
79.4619	95.1575	98.5578	95.1575
30.8466	19.7858	34.2118	25.6576
38.275	40.4567	50.5819	40.4567
138.543	121.668	121.376	138.835
49.099	41.743	52.5485	40.0049
73.3142	92.1174	91.9692	92.1174
33.2261	31.1681	32.0406	31.1681
73.4706	70.5913	96.9494	70.5913
52.3102	81.2574	102.93	81.2574
116.288	150.831	145.478	150.831
7.77181	9.52612	8.41141	8.67534
28.9096	35.4157	37.3012	35.4157
51.4429	60.4738	65.7961	60.4738
39.5358	34.5235	51.0026	34.9651
27.8783	25.1902	37.798	19.9967
80.7378	91.075	111.96	91.075
12.4467	16.8113	17.2617	16.2159
22.6979	25.1122	28.6474	25.1122

## Sheet: Figure 3D
4 gene median	AGS6	IFI44L	NIH6
29.7924	44.9524	43.848	44.9524
18.9748	18.2115	17.2164	19.6471
66.6616	70.0414	91.6981	70.0414
51.0641	58.4309	62.912	58.4309
224.843	241.892	366.261	241.892
57.4116	61.2807	69.262	61.2807
44.6681	52.3685	57.2835	47.0021
29.4054	27.735	36.3905	26.7964
38.1914	39.048	38.5717	38.1914
19.6693	16.439	17.8794	16.439
59.6771	61.0596	70.4403	61.0596
106.517	91.1457	100.539	91.1457

## Sheet: Figure 4A
-0.356874	acute illness	autoimmune condition	cardiac disease	cart 19	chemotherapy drug	hematologic abnormality	hematologic malignancy	inflammatory disease	other organ based disease	sickle cell disease	solid tumor	vaccinations	healthy
0.212675	-0.989655	-0.836942	-0.608948	-0.531308	-1.10956	-0.611583	-1.10045	-1.10956	-0.713377	-0.187944	-1.10956	-0.679412	-0.293316
1.62909	-0.281475	-0.728514	-0.597492	-0.516541	-1.10045	-0.532398	-0.804093	-1.10045	-0.679412	0.585884	-0.989655	-0.513123	-0.079191
2.45167	-0.769582	-0.674752	-0.591175	-0.124492	-0.989655	-0.521115	-0.770624	-0.989655	-0.645432	1.4774	-0.732731	-0.379598	21.9104
2.8538	-0.812065	-0.647675	-0.565263	1.31523	-0.891037	-0.512247	-0.769582	-0.836942	-0.643455	2.011	-0.612156	-0.263343	-0.642384
3.31162	-0.732731	-0.601944	-0.502946		-0.836942	-0.400059	-0.736806	-0.804093	-0.630783	2.21145	-0.540889	-0.254878	-0.123079
3.73737	-0.644139	-0.571099	-0.418778		-0.804093	-0.271913	-0.64757	-0.770624	-0.591175	2.48392	-0.485173	-0.214912	-0.500053
3.77674	-0.64757	-0.555925	-0.407618		-0.770624	-0.162318	-0.627998	-0.769582	-0.563524	2.56239	-0.41784	-0.102973	0.773365
4.01355	-0.736806	-0.539488	-0.403134		-0.769582	-0.14438	-0.614104	-0.736806	-0.561686	3.83789	-0.37404	0.0243328	-0.427826
4.03285	-0.0466469	-0.537501	-0.395212		-0.736806	-0.0860977	-0.591844	-0.732731	-0.561313	4.34321	-0.320375	1.1333	3.63406
4.2058	-0.630783	-0.536386	-0.390563		-0.732731	0.208887	-0.55816	-0.728514	-0.558231	6.05097	-0.294216	3.92298	-0.502388
4.26568	-0.416851	-0.534054	-0.299822		-0.728514	0.314949	-0.531308	-0.674752	-0.543281	11.7708	-0.18061	4.80751	0.618699
4.30319	-0.643455	-0.522973	-0.281475		-0.674752	0.549288	-0.516541	-0.647675	-0.539488	12.0564	-0.178353	6.30307	59.2831
4.59714	-0.362871	-0.512247	-0.149373		-0.64757	0.771638	-0.458942	-0.64757	-0.524519	13.0834	-0.0439721	9.92729	-0.545833
4.67922	-0.407618	-0.474479	0.162492		-0.627998	0.883437	-0.378017	-0.627998	-0.517154	19.4569	0.0155585	14.0739	-0.442463
4.68078	-0.294216	-0.465616	0.203022		-0.614104	0.984959	-0.131797	-0.614104	-0.501513	20.0088	0.0332456	33.8605	-0.557268
4.73385	-0.278717	-0.462096	0.891715		-0.612156	1.02406	-0.124492	-0.612156	-0.473651	21.108	0.0596191	34.0156	1.12728
4.79711	-0.187944	-0.460229	0.9037		-0.601944	1.83514	0.10833	-0.601944	-0.467455	30.5913	0.235476	40.6099	1.26249
4.99987	0.0332456	-0.447916	0.984959		-0.591844	1.96924	0.130451	-0.591844	-0.459901	31.8069	0.269315		-0.255217
5.56715	-0.251552	-0.404494	1.52284		-0.587128	1.99756	0.216306	-0.587128	-0.459842	47.5116	0.37409		0.47941
5.80972	-0.627998	-0.392096	1.63109		-0.561313	2.01058	0.36445	-0.571099	-0.434669	52.0581	0.418372		0.5472
6.16908	-0.0108876	-0.38679	1.69277		-0.55816	2.02448	0.364573	-0.561313	-0.421386	62.0318	0.54482		1.42784
6.44598	0.216306	-0.380981	1.70443		-0.541183	2.42598	0.442637	-0.55816	-0.417714		0.590618		4.24117
6.54121	0.547922	-0.372107	2.20326		-0.539488	2.43628	0.480151	-0.555925	-0.416851		1.10647		2.04064
6.94949	-0.179692	-0.360069	2.82818		-0.536386	2.54993	0.547922	-0.540889	-0.416514		1.19277		18.7908
7.04613	0.793611	-0.352826	4.43877		-0.534054	2.75878	0.595795	-0.539488	-0.379598		1.19842		-0.569623
7.14311	-0.149373	-0.350477	4.46931		-0.522973	2.85572	0.628226	-0.537501	-0.37404		1.48866		-0.193962
7.14862	1.10647	-0.320551	5.28853		-0.521115	2.95559	0.69999	-0.536386	-0.37309		1.99823		2.87793
7.35974	0.160263	-0.256533	5.79632		-0.516541	4.40796	0.833409	-0.534054	-0.369264		2.45418		14.4297
7.53417	0.891674	-0.20445	9.30362		-0.512247	5.56888	0.889765	-0.522973	-0.352826		3.08851		4.48135
7.62277	0.446388	-0.14438	9.8384		-0.485173	8.62346	0.891674	-0.521115	-0.351948		3.20865		0.670687
7.79317	1.61647	-0.139187	11.8195		-0.474479	8.85792	1.19942	-0.516541	-0.308249		3.27423		-0.693274
8.21263	2.55549	-0.122652	12.2359		-0.473651	9.75435	1.22753	-0.512247	-0.299822		3.36215		-0.533418
8.25205	0.939886	-0.0763498	12.4863		-0.462096	10.2785	1.31523	-0.485173	-0.294703		3.46752		-0.568481
8.33758	2.62539	-0.0459751	14.3495		-0.459842	15.9111	1.31993	-0.474479	-0.285256		3.77378		-0.172772
8.55495	2.45418	-0.0459098	19.0356		-0.458942	19.4559	1.3585	-0.473651	-0.278717		4.15734		-0.100532
8.57353	2.48392	-0.027295	28.104		-0.447916	34.0156	1.5239	-0.465616	-0.273003		5.06671		31.0275
8.61678	3.04321	0.232329	60.8013		-0.434669	44.8766	1.61647	-0.462096	-0.254406		5.1152		0.55385
8.75386	1.70443	0.304901			-0.41784		1.70841	-0.460229	-0.239053		5.22275		3.0356
9.54815	0.624559	0.549288			-0.407618		1.94869	-0.459842	-0.162318		6.87624		-0.0567105
10.1402	2.27398	0.595795			-0.392096		2.27398	-0.458942	-0.149373		9.17517		-0.547102
10.7451	2.02448	0.771596			-0.38679		2.35389	-0.447916	-0.144339		12.4143		-0.518317
11.0551	2.84155	0.913806			-0.380981		2.35997	-0.434669	-0.139187		15.27		0.399951
11.295	2.60736	1.12019			-0.37404		2.42764	-0.41784	-0.111503		19.6169		0.745065
11.3131	3.20865	1.19277			-0.372107		2.55549	-0.407618	-0.0808304		20.5077		-0.040553
11.4384	2.57123	1.32751			-0.350477		2.86618	-0.404494	-0.0466469		21.3464		0.785761
11.9087	2.68803	1.51693			-0.320551		3.53958	-0.392096	0.00058202		29.0724		-0.333224
12.5529	5.1152	1.52284			-0.294216		4.01511	-0.38679	0.0210792		98.2168		-0.479346
12.9128	2.93781	1.54485			-0.273003		5.62448	-0.380981	0.0329439				-0.45587
13.0964	5.28853	1.56217			-0.256533		6.73041	-0.378017	0.0596191				19.3523
13.583	7.05467	2.22162			-0.18061		8.4317	-0.37404	0.0724348				-0.620579
13.7323	5.29216	2.54993			-0.14438		8.47206	-0.372107	0.150255				22.8636
13.7852	10.8292	2.60736			-0.131797		9.01513	-0.360069	0.174457				3.99665
13.9481	14.3495	2.75878			-0.124492		11.6267	-0.352826	0.188426				1.7938
14.1795	18.5264	2.82818			-0.0459751		22.2578	-0.350477	0.19355				0.194794
14.6811	22.0714	2.84155			-0.0439721		28.6293	-0.320551	0.208887				-0.546321
15.0812	31.8069	2.93473			-0.027295		34.0698	-0.294216	0.251971				-0.476666
15.1238	30.8001	2.93781			0.0155585			-0.273003	0.30111				7.96975
15.2034	35.9533	3.41229			0.0724348			-0.256533	0.304901				-0.441819
15.3477	33.8605	3.62849			0.10833			-0.20445	0.378795				2.40973
15.8827	39.053	4.4179			0.130451			-0.18061	0.446388				-0.538046
16.366	46.5544	4.46931			0.216306			-0.14438	0.478594				1.37581
16.3788	62.0318	5.29216			0.251971			-0.131797	0.550394				0.226928
16.5893	98.2168	5.47492			0.269315			-0.124492	0.595795				25.8587
16.7938	79.5403	5.57552			0.36445			-0.122652	0.626532				-0.727988
17.0916	90.4186	6.57931			0.364573			-0.0763498	0.771638				-0.114682
17.176	13.0834	8.35525			0.37409			-0.0459751	0.793611				-0.247049
17.2925		9.75435			0.418372			-0.0459098	0.913806				-0.349413
17.5742		11.8275			0.442637			-0.0439721	0.946798				31.9361
17.8389		13.9161			0.480151			-0.027295	1.10852				1.17474
17.8495		14.9932			0.547922			0.0155585	1.1178				0.631554
17.9705		15.0627			0.549288			0.0332456	1.12288				-0.349697
18.1313		15.6406			0.590618			0.10833	1.34136				0.002105
18.2772		16.4682			0.595795			0.130451	1.48065				0.978805
18.4339		22.2089			0.628226			0.1618	1.52284				-0.498292
18.4434		30.8001			0.69999			0.216306	2.00114				-0.490545
18.4726		31.3681			0.771596			0.251971	2.54993				-0.0237005
18.6169		34.5928			0.833409			0.269315	2.56239				24.3301
18.6298		41.2808			0.889765			0.36445	2.57123				0.510762
18.7675		53.9035			0.891674			0.364573	2.62539				1.88934
18.7946					1.1178			0.37409	2.71857				0.618057
19.4918					1.12019			0.418372	2.86618				-0.467846
19.6357					1.19277			0.442637	2.99864				0.590124
19.8119					1.19842			0.480151	3.04321				0.0768063
20.0062					1.19942			0.54482	3.15672				-0.552244
20.3455					1.22753			0.547922	3.41229				-0.561739
20.7465					1.31523			0.549288	3.62849				2.02811
20.7719					1.3585			0.590618	3.98174				-0.381053
21.0387					1.51693			0.595795	4.15734				-0.522998
21.0477					1.5239			0.628226	4.6414				-0.0447285
21.1083					1.54485			0.69999	4.73309				3.72885
21.7821					1.56217			0.771596	5.28853				-0.284515
21.9082					1.61647			0.833409	5.56888				0.715623
22.1995					1.70841			0.889765	5.79632				0.0648635
22.3239					1.94869			0.891674	6.27018				0.215211
22.347					2.22162			0.913806	6.46077				-0.536339
22.7598					2.27398			1.10647	6.51203				2.57102
22.8132					2.35389			1.12019	7.05467				0.594641
22.8667					2.35997			1.19277	8.35525				-0.140923
23.1841					2.42764			1.19842	9.00641				0.0870517
23.5881					2.54993			1.19942	10.5704				0.242894
23.7811					2.55549			1.22753	10.8995				1.42613
23.82					2.60736			1.31523	14.0739				-0.177156
23.9101					2.62539			1.32751	14.9932				0.470071
24.035					2.86618			1.3585	15.9111				1.40102
24.0678					2.93473			1.48866	17.6892				0.190469
24.0816					2.93781			1.51693	18.6149				-0.339775
24.3423					3.08851			1.5239	22.0714				-0.118611
24.5201					3.27423			1.54485	24.5118				0.353253
25.5215					3.36215			1.56217	53.9035				1.7274
25.7845					3.41229			1.61647	54.6296				6.82609
25.8771					3.46752			1.70841	79.5403				16.2984
25.9923					3.53958			1.94869					-0.548697
26.1189					3.62849			1.99823					0.691875
26.3288					3.77378			2.22162
26.5018					4.01511			2.27398
27.1765					4.4179			2.35389
27.4407					4.73309			2.35997
27.4432					5.06671			2.42764
27.8949					5.47492			2.45418
28.1					5.57552			2.54993
28.3026					5.62448			2.55549
28.9444					6.46077			2.60736
29.4735					6.57931			2.62539
30.2204					6.73041			2.75878
30.3953					8.35525			2.82818
30.458					8.4317			2.84155
31.0406					8.47206			2.86618
31.8358					9.01513			2.93473
32.1815					9.17517			2.93781
33.1988					9.75435			3.08851
33.5168					11.6267			3.19078
33.6596					11.8195			3.20865
33.9257					11.8275			3.27423
34.0377					12.4143			3.36215
35.4679					14.9932			3.41229
36.2881					15.0627			3.46752
37.1844					15.27			3.53958
37.5824					16.4682			3.62849
38.6288					17.6892			3.77378
38.8328					19.6169			4.01511
39.0503					20.5077			4.4179
39.7706					21.3464			4.73309
40.773					22.2089			5.06671
41.4963					22.2578			5.1152
42.3571					28.104			5.22275
43.0825					28.6293			5.29216
43.527					29.0724			5.47492
43.7195					30.8001			5.57552
43.8134					31.3681			5.62448
44.8983					34.0698			6.46077
47.0133					34.5928			6.57931
48.2532					41.2808			6.73041
48.8179					44.8766			6.87624
49.6706					53.9035			8.35525
50.1881					54.6296			8.4317
50.2015								8.47206
50.6457								9.01513
54.5098								9.17517
56.8563								9.75435
58.4161								10.8292
58.917								11.6267
65.3044								11.8195
78.42								11.8275
78.8423								12.4143
ags flag								13.9161
								14.9932
								15.0627
								15.27
								15.6406
								16.4682
								17.6892
								19.6169
								20.5077
								21.3464
								22.2089
								22.2578
								28.104
								28.6293
								29.0724
								30.8001
								31.3681
								34.0698
								34.5928
								41.2808
								44.8766
								53.9035
								54.6296
								98.2168

## Sheet: Figure 4B
ags flag	acute illness	autoimmune condition	cardiac disease	cart 19	chemotherapy drug	hematologic abnormality	hematologic malignancy	inflammatory disease	other organ based disease	sickle cell disease	solid tumor	vaccinations	healthy
-0.356874	-1.23499	-1.23339	-0.763638	-0.531308	-1.23499	-0.611583	-1.10045	-1.23499	-0.713377	-0.0115747	-1.23499	-0.679412	-0.293316
0.212675	0.00787522	-0.836942	-0.608948	-0.516541	-1.23339	-0.532398	-0.655318	-1.23339	-0.679412	0.585884	-1.10956	-0.513123	-0.079191
2.30413	-0.561475	-0.674752	-0.597492	0.582422	-1.10956	-0.521115	-0.64757	-1.10956	-0.645432	1.26896	-0.853989	-0.379598	21.9104
3.31162	-0.562067	-0.647675	-0.565263	2.22284	-1.10045	-0.47353	-0.627998	-1.10045	-0.643455	1.4774	-0.732731	-0.263343	-0.642384
3.68485	-0.732731	-0.601944	-0.529689		-0.891037	-0.400059	-0.608625	-0.853989	-0.630783	1.51463	-0.612156	-0.254878	-0.00168188
3.80483	-0.61114	-0.571099	-0.418778		-0.853989	-0.271913	-0.575659	-0.836942	-0.563524	2.50478	-0.540889	-0.214912	-0.500053
3.95284	-0.64757	-0.555925	-0.407618		-0.836942	-0.14438	-0.56944	-0.732731	-0.561686	3.53369	-0.485173	-0.102973	0.773365
3.99016	-0.56944	-0.539488	-0.395212		-0.732731	-0.0860977	-0.561475	-0.674752	-0.561313	3.73373	-0.41784	0.229758	-0.427826
4.03285	-0.0354984	-0.537501	-0.299822		-0.674752	0.0971841	-0.531308	-0.655318	-0.558231	4.09913	-0.408456	1.19914	3.63406
4.15365	-0.630783	-0.536386	-0.259681		-0.655318	0.208887	-0.516541	-0.647675	-0.543281	6.57624	-0.37404	3.58578	-0.502388
4.30319	-0.416851	-0.534054	-0.222516		-0.64757	0.314949	-0.458942	-0.64757	-0.539488	10.0548	-0.320375	4.80751	0.618699
4.36895	-0.643455	-0.522973	0.00787522		-0.627998	0.580497	-0.343169	-0.627998	-0.524519	13.0834	-0.294216	6.32349	53.7719
4.67922	-0.362871	-0.474479	0.147219		-0.612156	0.984959	-0.145888	-0.612156	-0.517154	13.1658	-0.178353	10.9649	-0.545833
4.73385	-0.407618	-0.47353	0.162492		-0.608625	1.60515	-0.144813	-0.608625	-0.473651	20.0088	0.0155585	14.0739	-0.442463
5.25097	-0.294216	-0.465616	0.441907		-0.601944	1.83514	0.0947888	-0.601944	-0.467455	21.108	0.0332456	33.8605	-0.557268
5.66262	-0.247232	-0.462096	0.719327		-0.587128	1.96924	0.151295	-0.587128	-0.459901	21.2456	0.188672	34.0156	1.12728
5.78327	-0.0115747	-0.460229	0.881913		-0.575659	2.02448	0.164032	-0.575659	-0.434669	27.9656	0.269315	40.6099	1.26249
5.87876	0.0332456	-0.404494	0.984959		-0.56944	2.02819	0.165648	-0.571099	-0.421386	33.0558	0.37409		-0.255217
5.93437	-0.251552	-0.392096	1.82447		-0.561475	2.18809	0.26075	-0.56944	-0.417714	53.3509	0.418372		0.47941
6.44598	-0.627998	-0.38679	2.10621		-0.561313	2.2857	0.364573	-0.561475	-0.416851	63.9417	0.457265		0.5472
6.46544	0.0961507	-0.380981	2.41463		-0.539488	2.42598	0.442637	-0.561313	-0.416514	84.5904	0.54482		1.42784
6.6915	0.821646	-0.372107	2.82818		-0.536386	2.43628	0.582422	-0.555925	-0.379598		0.556822		4.40844
6.74263	1.33205	-0.360816	3.46149		-0.534054	2.75878	0.595795	-0.540889	-0.37404		1.10647		2.04064
6.94949	-0.179692	-0.360069	3.57417		-0.522973	2.85572	0.69999	-0.539488	-0.37309		1.48866		18.7908
7.14862	0.793611	-0.352826	4.00297		-0.521115	2.96047	0.821646	-0.537501	-0.369264		1.64865		-0.569623
7.28977	0.441907	-0.350477	4.15548		-0.516541	3.60881	0.833409	-0.536386	-0.352826		1.95848		-0.193962
7.53417	1.10647	-0.320551	4.88021		-0.485173	4.08965	0.891674	-0.534054	-0.351948		1.99823		2.87793
7.53466	0.160263	-0.256533	5.91221		-0.474479	4.12674	0.913415	-0.522973	-0.299822		2.39193		14.4297
7.88921	0.891674	-0.20445	9.30362		-0.473651	4.81107	1.18644	-0.521115	-0.294703		2.64274		3.955
8.23138	0.822747	-0.14438	9.8384		-0.47353	7.60617	1.22753	-0.516541	-0.285256		3.20865		0.670687
8.61678	1.61647	-0.122652	11.8195		-0.462096	7.98741	1.31993	-0.485173	-0.283601		3.28078		-0.693274
9.24107	2.20033	-0.0459751	11.9648		-0.458942	10.2622	1.33205	-0.474479	-0.273003		3.46752		-0.533418
9.33963	1.63633	-0.0459098	12.2359		-0.434669	11.9862	1.44191	-0.473651	-0.259681		3.77563		-0.568481
9.54815	1.77152	-0.027295	14.3495		-0.41784	16.2023	1.5239	-0.47353	-0.254406		4.15734		-0.172772
10.019	1.64865	0.0463338	17.6282		-0.408456	19.1915	1.59032	-0.465616	-0.247232		5.06671		-0.100532
10.1029	4.09913	0.232329	19.1887		-0.407618	32.7285	1.61647	-0.462096	-0.239053		5.3591		31.0275
10.1402	1.9511	0.304901	48.5761		-0.392096	34.0156	1.89422	-0.460229	-0.23748		5.74965		0.55385
10.168	2.10621	0.580497			-0.38679		1.94869	-0.458942	-0.189512		5.82023		2.7355
10.2125	1.42981	0.595795			-0.384266		2.18923	-0.434669	-0.144339		6.26585		-0.0567105
10.2782	2.27398	0.767186			-0.380981		2.20033	-0.41784	-0.139046		6.35444		-0.547102
10.9961	2.02448	0.771596			-0.37404		2.22284	-0.408456	-0.111503		10.3798		-0.518317
11.0551	2.84155	0.913806			-0.372107		2.27398	-0.407618	-0.0678461		11.3661		0.399951
11.295	2.99666	1.12019			-0.360816		2.84604	-0.404494	-0.0354984		14.3252		0.745065
11.3131	3.20865	1.32751			-0.350477		3.07353	-0.392096	0.00058202		14.9696		-0.040553
12.6764	2.57123	1.349			-0.343169		3.36901	-0.38679	0.0210792		19.9285		0.785761
12.8408	3.51011	1.54485			-0.320551		3.67564	-0.380981	0.0329439		20.9793		0.0183155
12.9128	5.3591	1.56217			-0.294216		4.98588	-0.37404	0.0463338		98.2168		-0.479346
12.9858	2.93781	1.82447			-0.283601		5.43154	-0.372107	0.0724348				-0.45587
13.2794	5.91221	1.95848			-0.273003		6.10524	-0.360816	0.0971841				22.64
13.5417	7.05467	2.01591			-0.256533		6.52578	-0.360069	0.174457				-0.620579
13.7323	5.29216	2.33836			-0.145888		7.90001	-0.352826	0.188426				22.8636
13.7944	10.3436	2.75878			-0.14438		11.6267	-0.350477	0.188672				3.99665
13.8054	14.3495	2.82818			-0.0459751		11.7324	-0.343169	0.19355				1.96888
14.2441	18.5264	2.84155			-0.027295		22.2578	-0.320551	0.208887				0.194794
14.6478	26.3461	2.93781			0.0155585		24.2712	-0.294216	0.251971				-0.546321
15.3477	33.0558	2.96115			0.0724348		34.0698	-0.283601	0.30111				-0.476666
15.8827	25.2513	2.99666			0.0947888			-0.273003	0.304901				6.96884
16.3558	38.5841	3.41229			0.151295			-0.256533	0.441907				-0.441819
16.366	33.8605	3.50858			0.164032			-0.20445	0.478594				2.68145
16.4826	40.9636	3.57417			0.165648			-0.145888	0.508576				-0.538046
16.5098	46.5544	4.08965			0.251971			-0.144813	0.550394				1.37581
16.7021	84.5904	5.29216			0.26075			-0.14438	0.595795				0.226928
17.0916	98.2168	5.83263			0.269315			-0.122652	0.626532				25.8587
17.176	79.5403	6.04794			0.364573			-0.0459751	0.793611				-0.588094
17.554	97.5033	6.45823			0.37409			-0.0459098	0.822747				-0.114682
17.9705	13.0834	7.48428			0.418372			-0.027295	0.913806				-0.247049
18.2772		7.98904			0.442637			0.0155585	1.10852				-0.349413
18.4726		11.9862			0.457265			0.0332456	1.1178				31.9361
18.7092		13.7338			0.580497			0.0947888	1.12288				1.17474
18.7675		13.9161			0.582422			0.151295	1.15894				0.691139
18.8483		14.9932			0.595795			0.164032	1.26896				-0.349697
19.8915		15.0627			0.69999			0.165648	1.48065				0.002105
20.0062		16.5509			0.771596			0.187605	1.50728				0.978805
20.2972		19.3951			0.821646			0.251971	1.60515				-0.498292
20.3455		23.6202			0.833409			0.26075	1.77152				-0.490545
20.4215		24.1395			0.891674			0.269315	1.82447				-0.0237005
20.4373		25.2513			0.913415			0.364573	1.9511				24.3301
20.4556		36.0543			1.1178			0.37409	2.00114				0.510762
20.5839		39.3334			1.12019			0.418372	2.57123				1.88934
20.7719					1.18644			0.442637	2.71857				0.618057
20.9588					1.22753			0.457265	2.96115				-0.467846
21.1083					1.33205			0.54482	3.07353				1.73382
21.3689					1.349			0.580497	3.15672				0.127378
21.4455					1.44191			0.582422	3.35544				-0.552244
21.4952					1.5239			0.595795	3.41229				-0.561739
21.7796					1.54485			0.69999	3.98174				1.52131
21.9082					1.56217			0.767186	4.04067				-0.156284
22.1995					1.59032			0.771596	4.08965				-0.522998
22.7598					1.61647			0.821646	4.15734				0.590471
22.8667					1.77152			0.833409	4.81107				4.12147
23.1841					1.89422			0.891674	4.87231				-0.284515
23.4642					1.94869			0.913415	4.88021				1.19541
23.51					1.95848			0.913806	5.91221				0.435844
23.82					2.01591			1.10647	6.09394				0.215211
24.035					2.18923			1.12019	6.45823				-0.536339
24.4642					2.20033			1.18644	6.47045				2.57102
24.8448					2.22284			1.22753	6.51203				0.594641
25.2421					2.27398			1.32751	7.05467				-0.140923
25.4623					2.33836			1.33205	8.35912				0.0870517
25.6046					2.39193			1.349	10.0736				0.242894
25.6516					2.64274			1.44191	10.8995				1.42613
25.7822					2.84604			1.48866	14.0739				0.133564
25.816					2.93781			1.5239	14.9932				1.12817
26.4552					2.96115			1.54485	15.1524				1.40102
26.8368					2.99666			1.56217	16.2023				0.378104
26.8794					3.07353			1.59032	16.9121				-0.339775
27.1765					3.28078			1.61647	24.5118				-0.118611
27.2904					3.36901			1.64865	26.3461				0.353253
27.4407					3.41229			1.77152	36.0543				1.7274
27.6566					3.46752			1.89422	79.5403				6.82609
28.1					3.50858			1.94869	84.952				16.2984
28.42					3.67564			1.95848					-0.548697
29.0389					3.77563			1.99823					0.691875
29.1172					4.04067			2.01591
29.3899					4.08965			2.18923
29.6485					4.98588			2.20033
30.0518					5.06671			2.22284
30.8146					5.43154			2.27398
31.0406					5.83263			2.33836
31.3508					6.04794			2.39193
31.9713					6.10524			2.64274
33.1988					6.26585			2.75878
33.2018					6.35444			2.82818
33.3027					6.45823			2.84155
33.7597					6.47045			2.84604
33.885					6.52578			2.93781
36.5534					7.48428			2.96115
37.0851					7.90001			2.99666
37.9076					7.98904			3.07353
38.0713					10.3798			3.20865
38.8523					11.3661			3.23323
39.2756					11.6267			3.28078
39.3169					11.7324			3.36901
39.9089					11.8195			3.41229
40.773					11.9862			3.46752
41.3076					13.7338			3.50858
41.3364					14.3252			3.67564
43.4743					14.9696			3.77563
43.527					14.9932			4.04067
43.5765					15.0627			4.08965
43.7962					15.1524			4.98588
43.8134					19.1887			5.06671
43.825					19.3951			5.29216
44.167					19.9285			5.3591
44.4887					20.9793			5.43154
44.684					22.2578			5.74965
44.7427					23.6202			5.82023
45.5497					24.1395			5.83263
47.7864					24.2712			6.04794
48.2294					25.2513			6.10524
50.4129					32.7285			6.26585
51.2633					34.0698			6.35444
53.655					36.0543			6.45823
54.1718					39.3334			6.47045
54.5098					84.952			6.52578
55.4835								7.48428
56.3848								7.90001
57.1536								7.98904
58.44								10.3436
60.087								10.3798
63.6424								11.3661
64.38								11.6267
69.4822								11.7324
84.7433								11.8195
88.4819								11.9862
								13.7338
								13.9161
								14.3252
								14.9696
								14.9932
								15.0627
								15.1524
								16.5509
								19.1887
								19.3951
								19.9285
								20.9793
								22.2578
								23.6202
								24.1395
								24.2712
								25.2513
								32.7285
								34.0698
								36.0543
								39.3334
								84.952
								98.2168

## Sheet: Figure 4C
ags flag	acute illness	autoimmune condition	cardiac disease	cart 19	chemotherapy drug	hematologic abnormality	hematologic malignancy	inflammatory disease	other organ based disease	sickle cell disease	solid tumor	vaccinations	healthy
-0.338689	-1.24972	-1.25304	-0.673215	-0.724504	-1.25304	-0.68897	-0.944375	-1.25304	-0.895853	0.282187	-1.24972	-0.74782	-0.546732
-0.195081	-0.245003	-0.738704	-0.580801	-0.325626	-1.24972	-0.672388	-0.832008	-1.24972	-0.774967	0.425784	-1.21707	-0.712648	-0.483084
1.03677	-0.753763	-0.700122	-0.579535	0.436627	-1.21707	-0.542004	-0.794894	-1.21707	-0.715489	0.862018	-0.899409	-0.674054	9.79123
1.73877	-0.724063	-0.68897	-0.540605	1.83296	-0.944375	-0.517448	-0.792539	-0.944375	-0.712648	1.02066	-0.707289	-0.572	-0.662909
1.81123	-0.523847	-0.67905	-0.508337		-0.899409	-0.41487	-0.753763	-0.899409	-0.698132	1.3806	-0.612717	-0.503679	-0.397867
1.99693	-0.68753	-0.671219	-0.488895		-0.832008	-0.388547	-0.724504	-0.832008	-0.687269	1.5173	-0.608362	-0.471978	-0.575458
2.17865	-0.675136	-0.641613	-0.487384		-0.794894	-0.344445	-0.723693	-0.794894	-0.6782	1.57904	-0.5898	-0.411898	-0.0375625
2.55199	-0.672531	-0.632974	-0.415045		-0.792539	-0.132182	-0.675136	-0.792539	-0.670231	2.11801	-0.565416	-0.130958	-0.5469
2.59576	-0.484356	-0.612677	-0.361435		-0.771162	-0.120179	-0.672531	-0.753763	-0.660166	2.40441	-0.552322	0.41618	8.79839
3.09575	-0.687269	-0.611499	-0.356553		-0.753763	-0.11077	-0.552656	-0.738704	-0.657505	2.74969	-0.540746	0.950919	-0.575651
3.1067	-0.6782	-0.603832	-0.245003		-0.738704	-0.095238	-0.521164	-0.724504	-0.656012	5.39791	-0.534163	3.17261	-0.204312
3.13813	-0.657505	-0.598968	-0.225599		-0.724504	0.04071	-0.42985	-0.723693	-0.654997	7.00699	-0.523847	3.38006	21.0912
3.17771	-0.615637	-0.582359	-0.22056		-0.723693	0.273244	-0.325626	-0.707289	-0.65306	7.07567	-0.514344	5.59442	-0.62007
3.28452	-0.22056	-0.578646	-0.213295		-0.707289	0.47465	-0.263597	-0.700122	-0.642307	7.55191	-0.415501	17.0775	-0.560761
3.44123	-0.707289	-0.578623	-0.126206		-0.698132	0.743392	-0.200677	-0.698132	-0.611214	9.26144	-0.27357	18.9196	-0.273568
3.70135	-0.572232	-0.576128	-0.120179		-0.68897	0.787033	-0.105967	-0.68897	-0.608362	11.4956	-0.238266	20.999	0.0481548
3.74109	0.282187	-0.562178	-0.0354414		-0.675136	0.893927	-0.0232333	-0.67905	-0.595759	16.7751	-0.220708	21.9151	0.264521
3.85065	-0.0240082	-0.560872	0.123214		-0.672531	0.946151	0.00408514	-0.675136	-0.58754	27.2702	-0.0240082		0.279831
3.91042	-0.623679	-0.556701	0.200775		-0.65473	1.06516	0.118388	-0.672531	-0.582359	28.04	0.0378358		0.799293
3.94661	-0.521164	-0.532343	0.28015		-0.641613	1.10689	0.134786	-0.671219	-0.581512	42.7468	0.171588		2.06229
4.22008	-0.547151	-0.520065	0.493649		-0.632974	1.15605	0.158935	-0.65473	-0.572232	63.3316	0.1838		1.59636
4.32522	0.418016	-0.504697	0.645638		-0.612677	1.43473	0.169832	-0.641613	-0.556701		0.478539		2.28556
4.69304	1.57737	-0.486578	0.849404		-0.611499	1.56496	0.295251	-0.632974	-0.553941		0.548763		1.02276
4.81669	-0.15264	-0.465707	1.61759		-0.608362	1.63049	0.3092	-0.612677	-0.548274		0.635637		11.4856
4.83136	2.02909	-0.461165	2.26194		-0.603832	1.68433	0.350964	-0.611499	-0.544997		0.651171		-0.565565
4.94204	-0.0354414	-0.458338	2.88859		-0.598968	1.77296	0.388079	-0.608362	-0.528768		1.15293		-0.325369
5.09782	1.85413	-0.433609	3.07799		-0.582359	2.11383	0.405705	-0.603832	-0.520065		1.28378		2.96726
5.58559	-0.199685	-0.384447	3.95528		-0.576128	2.60208	0.418016	-0.598968	-0.514344		1.40824		5.61683
5.58954	0.634531	-0.379562	4.76189		-0.565416	3.34941	0.435501	-0.5898	-0.503679		1.48703		0.905715
5.70175	0.27391	-0.373545	5.649		-0.560872	3.57201	0.436476	-0.582359	-0.488895		1.5358		-0.0382109
6.19409	3.27475	-0.338151	5.76556		-0.553941	3.64831	0.436627	-0.578646	-0.484356		1.6304		-0.636291
6.42715	1.63464	-0.337323	6.56645		-0.552656	4.0169	0.58049	-0.578623	-0.48089		1.63408		-0.529664
6.51486	-0.0072116	-0.25647	7.60429		-0.552322	6.10947	0.634531	-0.576128	-0.460415		1.82334		-0.588857
6.89393	1.17212	-0.187644	8.30076		-0.548274	6.97137	0.688017	-0.565416	-0.458181		1.85413		-0.497286
7.17773	1.6304	-0.132182	8.74665		-0.540746	14.9041	0.876171	-0.562178	-0.447076		2.12383		-0.393109
7.19265	2.11801	-0.130946	9.83813		-0.534163	18.9196	1.0906	-0.560872	-0.439612		3.36985		14.9509
7.23056	0.609138	-0.095238	27.8169		-0.532343	22.6992	1.31507	-0.556701	-0.437769		3.83208		0.0769827
7.39193	0.493649	-0.0362606			-0.523847		1.49899	-0.553941	-0.415045		4.06042		1.07052
8.21247	-0.336851	-0.0315327			-0.521164		1.57737	-0.552656	-0.407371		4.06987		-0.453397
8.25972	0.3092	-0.0232333			-0.488042		1.63464	-0.552322	-0.388715		4.51878		-0.685981
8.26341	0.946151	0.048148			-0.486578		1.83296	-0.548274	-0.372273		5.23209		-0.759015
8.36434	1.66872	0.165881			-0.48089		1.94563	-0.540746	-0.343852		6.43367		1.4968
8.44753	2.55958	0.171588			-0.461165		2.13837	-0.534163	-0.322526		6.9844		0.0249332
8.49258	1.48703	0.237153			-0.458338		2.22024	-0.532343	-0.316674		7.86682		-0.56705
8.72467	2.57123	0.288199			-0.384447		3.27475	-0.523847	-0.286463		8.72944		0.214541
9.02991	1.42819	0.645638			-0.379562		3.69078	-0.521164	-0.263219		12.0037		-0.58908
9.76307	4.06042	0.646516			-0.344445		4.31799	-0.504697	-0.253705		53.0367		-0.61596
9.87123	1.7478	0.670416			-0.338151		4.35907	-0.486578	-0.238928				-0.620065
10.1121	2.88859	0.849404			-0.337323		4.38969	-0.48089	-0.217195				8.46443
10.168	1.07648	1.06239			-0.316674		4.64152	-0.465707	-0.197217				-0.629311
10.1998	4.24442	1.56496			-0.286463		6.39034	-0.461165	-0.14347				6.98975
10.341	7.14438	1.66872			-0.263597		8.81793	-0.458338	-0.140315				1.84655
10.3645	5.76556	1.7478			-0.25647		11.921	-0.441175	-0.0354414				0.78194
10.4377	9.3673	1.78607			-0.238266		20.318	-0.433609	-0.0315327				-0.48986
10.5573	16.2747	1.81541			-0.220708		23.7415	-0.42985	-0.0232333				-0.536458
10.6205	28.04	1.92481			-0.22056		32.6901	-0.384447	0.0301569				-0.42382
10.6241	18.3156	2.11383			-0.200677			-0.379562	0.04071				5.50561
10.9046	22.133	2.26194			-0.132182			-0.373545	0.041437				-0.600006
11.0495	21.9151	2.55958			-0.130946			-0.344445	0.127473				1.60038
11.6364	14.3915	2.58202			-0.105967			-0.338151	0.205285				-0.61974
12.0896	16.8833	2.67034			-0.095238			-0.337323	0.273244				0.847672
12.3892	63.3316	2.76435			-0.0232333			-0.316674	0.27391				-0.426622
12.4075	53.0367	3.18878			0.00408514			-0.263597	0.277763				10.7464
12.4717	31.8136	4.03653			0.048148			-0.25647	0.288199				-0.677232
12.5141	32.3191	4.24442			0.118388			-0.238266	0.372277				-0.204168
12.6764	7.55191	5.12772			0.134786			-0.220708	0.387155				-0.391709
12.8408		6.97137			0.158935			-0.22056	0.396977				-0.547801
13.052		7.12519			0.169832			-0.200677	0.47465				16.8562
13.4043		7.45224			0.171588			-0.132182	0.481721				0.196276
13.5349		7.48428			0.1838			-0.130946	0.609138				0.865109
13.5413		9.98365			0.237153			-0.105967	0.773788				-0.212861
13.7933		11.0927			0.295251			-0.095238	0.849404				-0.369859
13.9364		12.8249			0.3092			-0.0362606	0.85284				1.78636
14.4967		13.1916			0.350964			-0.0240082	0.874793				-0.525645
15.0562		15.747			0.396977			-0.0232333	0.883132				-0.590967
16.2571		16.4297			0.405705			0.00408514	1.02066				-0.361635
16.5438		18.3156			0.418016			0.0378358	1.07648				9.1765
17.8868		18.5859			0.435501			0.048148	1.08211				-0.0148952
18.3605		33.0157			0.436476			0.118388	1.17212				0.833398
18.3754					0.436627			0.134786	1.45815				0.0566435
18.5187					0.548763			0.158935	1.7042				-0.383607
18.6268					0.58049			0.165881	1.92404				0.227688
18.6459					0.634531			0.169832	1.92481				-0.339995
18.6797					0.646516			0.171588	1.97467				-0.498112
19.1487					0.651171			0.1838	2.02909				-0.665361
19.2028					0.688017			0.237153	2.11383				-0.199636
20.039					0.876171			0.288199	2.12383				-0.556773
20.3367					1.06239			0.295251	2.13837				-0.566846
20.5799					1.0906			0.3092	2.21948				-0.176982
21.5015					1.17212			0.350964	2.24993				4.12695
21.5058					1.28378			0.396977	2.38487				-0.561795
21.5985					1.31507			0.405705	2.57123				-0.278889
21.8559					1.40824			0.418016	2.85097				-0.396051
22.0802					1.45815			0.435501	2.88859				-0.417569
22.5292					1.49899			0.436476	3.07799				-0.574122
22.6302					1.5358			0.436627	3.18878				2.66549
23.2505					1.57737			0.478539	3.28623				0.0647929
23.3423					1.63408			0.548763	4.0169				-0.379902
23.9878					1.63464			0.58049	4.03653				-0.229722
23.9909					1.7478			0.634531	4.63516				-0.472443
24.152					1.78607			0.635637	5.12772				0.846336
24.2782					1.81541			0.645638	6.10947				-0.595635
24.4487					1.82334			0.646516	6.34393				0.148521
24.7241					1.83296			0.651171	6.45342				2.35195
25.0065					1.92481			0.670416	8.46191				-0.301003
25.1441					1.94563			0.688017	16.2747				-0.601514
26.2938					2.11383			0.876171	16.7057				-0.651913
26.358					2.13837			1.06239	17.0775				-0.261534
26.7813					2.22024			1.0906	31.8136				-0.0669198
26.8716					2.55958			1.15293	33.0157				6.25793
27.2467					2.58202			1.17212	36.756				8.44363
27.3083					2.67034			1.28378					-0.678492
28.2546					2.76435			1.31507					0.0201178
28.2901					2.85097			1.40824
28.3674					3.18878			1.48703
29.6588					3.27475			1.49899
29.6719					3.28623			1.5358
29.7177					3.36985			1.56496
29.7691					3.69078			1.57737
30.4793					3.83208			1.6304
31.0301					4.03653			1.63408
31.4189					4.31799			1.63464
31.9642					4.35907			1.66872
32.3276					4.38969			1.7478
32.8967					4.51878			1.7574
33.1144					4.64152			1.78607
33.4008					5.12772			1.81541
33.6672					5.23209			1.82334
34.4961					6.39034			1.83296
34.9176					6.43367			1.85413
35.1702					6.45342			1.92481
35.2824					6.97137			1.94563
36.4897					6.9844			2.11383
36.5664					7.12519			2.13837
36.8268					7.48428			2.22024
37.2634					7.86682			2.55958
37.3371					8.72944			2.58202
37.4355					8.74665			2.67034
37.699					8.81793			2.76435
37.8218					9.83813			2.85097
39.9181					9.98365			3.18878
40.06					11.0927			3.27475
40.286					11.921			3.28623
41.1224					12.0037			3.36985
41.3161					13.1916			3.69078
41.8191					15.747			3.83208
43.4051					16.4297			4.03653
43.6524					18.3156			4.06042
43.8869					18.5859			4.06987
44.07					20.318			4.24442
46.5275					22.6992			4.31799
47.5465					23.7415			4.35907
47.7864					32.6901			4.38969
48.8821					33.0157			4.51878
49.1541					36.756			4.64152
51.3154								5.12772
51.5403								5.23209
55.9044								6.39034
60.9097								6.43367
62.9642								6.45342
65.3044								6.97137
75.6797								6.9844
80.2418								7.12519
84.7433								7.14438
97.1862								7.45224
								7.48428
								7.86682
								8.72944
								8.74665
								8.81793
								9.83813
								9.98365
								11.0927
								11.921
								12.0037
								12.8249
								13.1916
								15.747
								16.4297
								18.3156
								18.5859
								20.318
								22.6992
								23.7415
								32.6901
								33.0157
								36.756
								53.0367

## Sheet: Figure 4D
AGS	acute illness	autoimmune dx	cardiac dx	CART-19	chemotx	heme abn	heme malig	inflammatory dx	other dx	SCD	solid tumor	vaccination	healthy
-1.11145	-1.36767	-1.37456	-1.38069	-1.35428	-1.41208	-1.37456	-1.41208	-1.41208	-1.37552	-1.034	-1.39317	-1.32567	-1.11578
0.121255	-1.32582	-1.33574	-1.35388	-1.30997	-1.39317	-1.20444	-1.37323	-1.39317	-1.34696	-1.00971	-1.36767	-1.17279	-1.05776
2.21425	-1.37323	-1.32918	-1.35297	-1.12322	-1.37456	-1.19484	-1.35998	-1.37456	-1.32567	-0.880653	-1.36518	-0.989401	12.9625
2.31208	-1.41524	-1.27746	-1.32582	-0.718064	-1.37323	-1.18382	-1.35428	-1.37323	-1.32504	-0.816982	-1.29085	-0.931289	-1.20718
3.31009	-1.18007	-1.26015	-1.32504		-1.36767	-1.16786	-1.34269	-1.36767	-1.28299	-0.75212	-1.26234	-0.869164	-1.18535
4.24224	-1.25085	-1.22552	-1.1775		-1.36518	-1.11335	-1.32625	-1.36518	-1.28286	-0.665269	-1.23107	-0.836811	-1.16881
4.60401	-1.35998	-1.22418	-1.17662		-1.35998	-1.08757	-1.326	-1.35998	-1.26424	-0.592831	-1.21541	-0.654953	0.0764698
4.60782	-1.19564	-1.21153	-1.16846		-1.35428	-1.0366	-1.30997	-1.35428	-1.25598	-0.511091	-1.21294	-0.58432	-0.794989
4.70184	-1.23144	-1.20827	-1.15355		-1.34269	-1.01887	-1.29826	-1.34269	-1.23907	0.104882	-1.18007	-0.250078	2.2985
4.8359	-1.34696	-1.20444	-1.1338		-1.33574	-0.992996	-1.29152	-1.33574	-1.23144	0.448239	-1.13333	0.0881196	-0.993563
5.26654	-1.16009	-1.20214	-1.05255		-1.32918	-0.962571	-1.25126	-1.32918	-1.21417	1.24382	-1.1281	0.91223	-0.505163
6.17274	-1.19525	-1.18946	-0.998777		-1.32625	-0.958819	-1.24703	-1.32625	-1.21351	1.36054	-1.08778	3.01159	24.417
6.39996	-1.06568	-1.18928	-0.951634		-1.326	-0.696818	-1.2349	-1.326	-1.21312	2.3532	-1.07368	4.74398	-1.22423
6.60506	-0.998777	-1.18452	-0.824306		-1.30997	-0.579831	-1.19564	-1.30997	-1.21019	5.7645	-1.01452	7.15278	-1.10443
7.18752	-1.29085	-1.17704	-0.822823		-1.30442	-0.528495	-1.19404	-1.29826	-1.20214	6.04042	-0.979306	16.6513	-0.907006
7.31819	-1.03709	-1.12351	-0.810024		-1.29869	-0.502923	-1.16489	-1.29152	-1.19525	8.70475	-0.961741	23.144	-0.351649
7.49904	-0.880653	-1.11498	-0.442899		-1.29826	-0.471183	-1.16343	-1.29085	-1.18592	14.7919	-0.946109	24.6134	-0.351234
7.52258	-1.07368	-1.11048	-0.422941		-1.29152	-0.467209	-1.15009	-1.27746	-1.17503	15.2845	-0.90593		-0.862016
7.82901	-0.995738	-1.10987	-0.192302		-1.29085	-0.442899	-1.12322	-1.2716	-1.17224	16.294	-0.875279		-0.788883
8.04712	-1.24703	-1.10843	-0.026941		-1.2716	-0.222011	-1.10517	-1.26234	-1.16786	17.5056	-0.852606		-0.363688
8.65972	-0.828571	-1.09107	0.0298284		-1.26234	-0.170264	-1.09965	-1.26015	-1.16116	32.507	-0.731515		-0.907598
8.88693	-1.02972	-1.08512	0.112529		-1.26015	0.177991	-1.09335	-1.25126	-1.16009		-0.644062		1.18415
9.07107	-0.83736	-1.0664	0.881167		-1.25126	0.221809	-1.02972	-1.24703	-1.15726		-0.549207		0.0670683
9.22644	-0.719354	-1.058	0.908074		-1.24703	0.270538	-1.0101	-1.23907	-1.1393		-0.548298		11.5263
9.27649	-0.682942	-1.05315	1.09161		-1.23907	0.798645	-0.943714	-1.2349	-1.13383		-0.487468		-0.960349
9.58054	-0.422941	-1.03135	1.10947		-1.2349	0.810031	-0.929323	-1.23107	-1.12853		-0.357059		-0.695296
10.57	-0.549207	-1.01092	1.85299		-1.23107	0.835197	-0.83736	-1.22552	-1.11897		-0.339376		0.400088
10.7445	-0.325366	-0.992934	3.64252		-1.22552	0.963783	-0.824526	-1.22418	-1.1173		-0.326568		5.80624
11.3622	-0.487813	-0.987913	3.69858		-1.22418	1.26715	-0.778032	-1.21541	-1.11335		-0.297158		0.394591
11.5764	-0.359059	-0.929434	4.7324		-1.21351	1.56271	-0.718064	-1.21351	-1.10272		0.0921746		-0.952759
12.2024	-0.349358	-0.915963	5.93601		-1.21153	1.83824	-0.677546	-1.21294	-1.09974		0.258354		-1.18613
12.3893	-0.176695	-0.907214	6.39651		-1.20827	1.92927	-0.618965	-1.21153	-1.09335		0.409356		-0.98767
12.4761	-0.29123	-0.85571	8.33021		-1.20444	2.39201	-0.618583	-1.20827	-1.08497		0.535684		-1.15161
12.6835	-0.270222	-0.824526	9.9314		-1.20214	2.60447	-0.594068	-1.20444	-1.08008		0.657455		-1.05138
13.1664	-0.357059	-0.793346	10.0029		-1.19564	7.89699	-0.592765	-1.20214	-1.07287		0.669641		-1.00154
13.9946	-1.00971	-0.77025	10.7429		-1.19404	21.5212	-0.492983	-1.19564	-1.05941		0.694507		18.9944
14.1034	0.211712	-0.753061	25.9773		-1.18928	24.6134	-0.489093	-1.19404	-1.05315		0.710065		-0.60519
14.1945	0.0298284	-0.742156			-1.18452		-0.487813	-1.18946	-1.03709		0.881392		1.03623
14.2987	-0.974131	-0.733035			-1.18007		-0.349358	-1.18928	-1.03135		1.21437		-0.84462
14.7991	-0.489093	-0.659057			-1.17503		-0.324354	-1.18452	-1.01452		1.33605		-1.24417
15.6625	-0.471183	-0.653169			-1.16489		-0.303603	-1.18007	-0.996637		3.18991		-1.13509
15.8522	-0.595493	-0.595493			-1.16343		-0.195085	-1.17704	-0.987913		3.88939		-1.02248
16.0623	1.8683	-0.579831			-1.15009		-0.183768	-1.17503	-0.960018		4.04228		-0.667969
16.4787	0.657455	-0.578648			-1.13383		-0.176695	-1.16489	-0.951634		4.26944		-0.763447
17.134	3.81836	-0.415458			-1.13333		-0.135338	-1.16343	-0.944163		6.60502		-0.78899
17.1622	1.6536	-0.396944			-1.1281		0.210516	-1.15009	-0.933648		11.279		-0.917587
17.2162	0.694507	-0.339411			-1.10987		0.85431	-1.13383	-0.930204		35.6745		-1.24973
17.4309	2.32293	-0.282575			-1.10843		0.942597	-1.13333	-0.927954				-1.24237
18.2463	3.69858	-0.265338			-1.10517		1.88498	-1.1281	-0.927456				8.72116
19.6918	1.82626	0.0652709			-1.09965		2.09067	-1.12351	-0.917598				-1.2139
19.798	1.17075	0.112529			-1.09335		2.44518	-1.11498	-0.889812				7.61398
19.8346	3.53506	0.16249			-1.09107		3.23081	-1.11048	-0.879735				1.73046
19.99	6.39651	0.221809			-1.08008		5.09112	-1.10987	-0.824526				0.741175
20.1421	10.1995	0.270538			-1.07287		7.64066	-1.10843	-0.803818				-0.594726
20.2912	17.2203	0.409356			-1.0664		10.3439	-1.10517	-0.79388				-1.2041
21.108	17.5056	0.81141			-1.058		13.446	-1.09965	-0.736705				-1.19086
21.5456	17.9781	0.881167			-1.02972			-1.09335	-0.688309				6.87552
21.9048	34.4928	1.17075			-1.01887			-1.09107	-0.682942				-1.06811
23.0681	16.6513	1.2092			-1.01452			-1.08512	-0.674776				1.24136
23.385	18.6331	1.85299			-1.01092			-1.08008	-0.657337				-1.30027
23.4769	19.5985	1.8683			-1.0101			-1.07368	-0.654953				-0.475023
24.3397	32.507	1.90623			-0.998777			-1.0664	-0.653169				-0.749381
24.3607	35.6745	2.32293			-0.992934			-1.058	-0.644062				11.4763
24.8278	30.9624	2.4709			-0.979306			-1.05315	-0.592831				-1.21874
25.4108	42.8355	2.60447			-0.946109			-1.02972	-0.528495				-1.13435
25.4538	8.70475	2.73878			-0.943714			-1.01887	-0.512977				-1.021
25.494		6.02457			-0.930204			-1.01452	-0.466782				-0.883389
26.3575		6.11519			-0.929323			-1.01092	-0.422941				19.1983
27.3574		6.86128			-0.917598			-1.0101	-0.359059				-0.0929999
27.6175		7.01121			-0.915963			-0.998777	-0.339411				-1.09023
27.8754		9.23294			-0.907214			-0.992934	-0.294371				-0.970004
27.9615		9.72792			-0.90593			-0.979306	-0.287155				-1.13573
28.1045		12.1			-0.875279			-0.946109	-0.270222				-0.675834
28.5054		14.1614			-0.852606			-0.943714	-0.258516				-1.12975
28.5267		15.717			-0.83736			-0.930204	-0.223586				-1.25439
28.6657		15.844			-0.824526			-0.929434	0.0139029				-0.386386
28.9378		17.9781			-0.793346			-0.929323	0.0335627				10.8487
28.997		19.516			-0.753061			-0.915963	0.0553552				-0.568839
29.1422		20.9261			-0.731515			-0.907214	0.151882				-0.0697725
29.1441					-0.718064			-0.90593	0.211712				-0.505913
29.3616					-0.677546			-0.875279	0.270538				-0.909893
30.3067					-0.618965			-0.85571	0.284471				0.193836
30.3351					-0.618583			-0.852606	0.290815				-0.746613
30.3862					-0.594068			-0.83736	0.733813				-1.10285
31.1368					-0.592765			-0.824526	0.81141				-1.17839
31.3926					-0.579831			-0.793346	0.881167				-0.891567
31.4112					-0.578648			-0.778032	0.963783				-0.983703
31.6582					-0.492983			-0.77025	1.10947				-0.641317
32.0828					-0.489093			-0.753061	1.16933				-0.558551
32.3541					-0.487813			-0.742156	1.18981				0.805286
32.7662					-0.487468			-0.733035	1.21437				-0.862389
32.8529					-0.415458			-0.731515	1.52919				-0.178888
32.9839					-0.396944			-0.718064	1.82626				-0.33689
33.0052					-0.349358			-0.677546	1.92927				-0.388615
33.2637					-0.339411			-0.659057	1.94477				-1.02661
33.3467					-0.326568			-0.653169	2.0297				0.816591
33.4875					-0.324354			-0.618965	2.4709				-0.0169195
33.8394					-0.303603			-0.618583	2.69219				-0.786194
34.2745					-0.282575			-0.595493	3.69858				-0.77045
36.2026					-0.270222			-0.594068	3.81836				-0.715926
36.8046					-0.195085			-0.593888	5.69688				0.75051
36.9717					-0.176695			-0.592765	6.02457				-0.812048
37.0622					-0.135338			-0.579831	7.15278				-0.036712
37.3339					0.0652709			-0.578648	8.53181				-0.265897
37.526					0.16249			-0.549207	8.65479				-0.767225
37.6341					0.210516			-0.548298	8.85358				-1.14011
38.1925					0.258354			-0.492983	17.2203				-0.98419
39.1382					0.270538			-0.489093	18.122				-0.548856
39.2443					0.409356			-0.487813	19.516				-0.600586
39.5341					0.535684			-0.487468	30.9624				2.51054
39.6702					0.669641			-0.415458	37.4507				11.3862
40.0932					0.733813			-0.396944					-1.22504
40.4315					0.81141			-0.357059					-0.840765
40.6642					0.85431			-0.349358
41.3734					0.881392			-0.339411
41.4333					0.942597			-0.339376
44.8017					1.2092			-0.326568
45.5931					1.33605			-0.324354
45.772					1.8683			-0.303603
45.9271					1.88498			-0.282575
46.7631					1.90623			-0.270222
46.977					2.0297			-0.195085
48.8264					2.09067			-0.176695
49.2751					2.32293			-0.135338
49.4609					2.44518			0.0652709
49.8829					2.4709			0.0921746
50.8258					2.60447			0.112529
51.1512					2.73878			0.16249
51.8619					3.18991			0.210516
53.2754					3.23081			0.221809
54.2886					3.88939			0.226582
55.0939					4.04228			0.258354
55.1425					4.26944			0.270538
55.4864					5.09112			0.409356
56.9965					5.93601			0.535684
57.299					6.02457			0.657455
57.4488					6.11519			0.669641
59.0286					6.60502			0.694507
60.0535					6.86128			0.710065
60.623					7.64066			0.733813
61.0411					8.33021			0.81141
61.7702					8.53181			0.85431
63.5203					9.72792			0.881392
64.3444					10.3439			0.942597
66.8137					11.279			1.17075
67.1249					12.1			1.2092
67.3161					13.446			1.33605
67.3218					14.1614			1.8683
68.1497					15.717			1.88498
68.9212					15.844			1.90623
69.9947					17.9781			2.0297
71.1456					19.516			2.09067
72.3093					20.9261			2.32293
73.1038					21.5212			2.44518
73.1447					37.4507			2.4709
77.2642								2.60447
78.2877								2.73878
79.8331								3.18991
81.1795								3.23081
82.5665								3.53506
89.7657								3.88939
94.5605								4.04228
100.078								4.26944
112.747								5.09112
166.753								5.93601
								6.02457
								6.11519
								6.60502
								6.86128
								7.01121
								7.64066
								8.33021
								8.53181
								9.23294
								9.72792
								10.3439
								11.279
								12.1
								13.446
								14.1614
								15.717
								15.844
								17.9781
								19.516
								20.9261
								21.5212
								35.6745
								37.4507

## Sheet: Figure 5A
Control AGS6	Control NIH6	Control 4 gene median	Control IFI44L
-1.10956	-1.23499	-1.25304	-1.41524
-1.10045	-1.23339	-1.24972	-1.41208
-0.989655	-1.10956	-1.21707	-1.39317
-0.891037	-1.10045	-0.944375	-1.38069
-0.836942	-0.891037	-0.899409	-1.37552
-0.836835	-0.853989	-0.895853	-1.37456
-0.812065	-0.836942	-0.832008	-1.37323
-0.804093	-0.836835	-0.794894	-1.36767
-0.770623	-0.763638	-0.792539	-1.36518
-0.769582	-0.736869	-0.774967	-1.35998
-0.736806	-0.732731	-0.771162	-1.35428
-0.732731	-0.713377	-0.759015	-1.35388
-0.728514	-0.693274	-0.753763	-1.35297
-0.727988	-0.679412	-0.74782	-1.34696
-0.718166	-0.674752	-0.738704	-1.34269
-0.713377	-0.669027	-0.727783	-1.33574
-0.693274	-0.661322	-0.724504	-1.32918
-0.679412	-0.655318	-0.724063	-1.32625
-0.674752	-0.647675	-0.723693	-1.326
-0.660621	-0.64757	-0.715489	-1.32582
-0.647675	-0.645432	-0.715386	-1.32567
-0.64757	-0.643964	-0.712648	-1.32504
-0.645432	-0.643455	-0.707289	-1.30997
-0.644139	-0.642384	-0.701432	-1.30442
-0.643964	-0.630783	-0.700122	-1.30027
-0.643455	-0.627998	-0.698132	-1.29869
-0.642384	-0.626019	-0.68897	-1.29826
-0.641886	-0.620579	-0.68753	-1.29152
-0.630783	-0.612543	-0.687269	-1.29085
-0.627998	-0.612156	-0.685981	-1.28299
-0.623159	-0.611583	-0.67905	-1.28286
-0.620579	-0.61114	-0.678492	-1.28129
-0.614104	-0.610607	-0.6782	-1.27817
-0.612543	-0.608948	-0.677232	-1.27746
-0.612156	-0.608625	-0.675136	-1.27159
-0.611583	-0.601944	-0.674054	-1.26424
-0.608948	-0.59873	-0.673215	-1.26234
-0.601944	-0.597492	-0.672531	-1.26015
-0.597492	-0.588094	-0.672388	-1.25598
-0.591844	-0.587128	-0.671219	-1.25439
-0.591175	-0.575659	-0.670231	-1.25126
-0.587128	-0.571099	-0.665361	-1.25085
-0.571099	-0.570361	-0.665104	-1.24973
-0.569623	-0.569623	-0.662909	-1.24703
-0.568481	-0.56944	-0.662511	-1.24417
-0.565263	-0.568481	-0.660166	-1.24237
-0.563524	-0.565263	-0.657505	-1.23907
-0.561739	-0.563524	-0.656012	-1.2349
-0.561686	-0.562067	-0.654997	-1.23144
-0.561313	-0.561739	-0.65473	-1.23107
-0.558231	-0.561686	-0.65306	-1.22552
-0.55816	-0.561475	-0.651913	-1.22504
-0.557268	-0.561313	-0.642307	-1.22423
-0.555925	-0.558231	-0.641619	-1.22418
-0.555845	-0.557268	-0.641613	-1.21874
-0.552244	-0.555925	-0.636291	-1.21541
-0.548697	-0.552244	-0.632974	-1.21417
-0.547102	-0.548697	-0.629311	-1.2139
-0.546321	-0.547102	-0.623679	-1.21351
-0.545833	-0.546321	-0.623505	-1.21312
-0.54328	-0.545833	-0.62007	-1.21294
-0.541183	-0.54328	-0.620065	-1.21153
-0.540889	-0.540889	-0.61974	-1.21019
-0.539488	-0.539488	-0.61596	-1.20827
-0.538046	-0.538046	-0.615637	-1.20718
-0.537501	-0.537501	-0.612717	-1.20444
-0.536386	-0.537494	-0.612677	-1.2041
-0.536339	-0.536386	-0.611499	-1.20214
-0.534054	-0.536339	-0.611214	-1.19564
-0.533418	-0.534054	-0.608362	-1.19525
-0.532398	-0.533418	-0.603832	-1.19484
-0.532113	-0.532398	-0.601514	-1.19404
-0.531308	-0.532113	-0.600006	-1.19086
-0.526415	-0.531308	-0.598968	-1.18946
-0.524519	-0.529689	-0.595759	-1.18928
-0.522998	-0.526415	-0.595635	-1.18613
-0.522973	-0.524519	-0.590967	-1.18592
-0.521115	-0.522998	-0.5898	-1.18535
-0.518317	-0.522973	-0.58908	-1.18452
-0.517154	-0.521115	-0.588857	-1.18382
-0.516541	-0.518317	-0.58754	-1.18007
-0.513123	-0.517154	-0.582359	-1.17839
-0.512246	-0.516541	-0.581512	-1.1775
-0.505342	-0.513123	-0.580801	-1.17704
-0.502946	-0.502388	-0.580217	-1.17662
-0.502419	-0.500053	-0.579535	-1.17503
-0.502388	-0.498292	-0.578646	-1.17279
-0.501513	-0.495607	-0.578623	-1.17224
-0.500053	-0.490545	-0.576128	-1.16881
-0.498292	-0.486464	-0.575651	-1.16846
-0.495607	-0.485173	-0.575458	-1.16786
-0.492875	-0.479346	-0.574122	-1.16489
-0.490545	-0.476666	-0.572232	-1.16343
-0.486464	-0.474479	-0.572	-1.16116
-0.485173	-0.473651	-0.56705	-1.16009
-0.479346	-0.47353	-0.566846	-1.15726
-0.476666	-0.467846	-0.565565	-1.15564
-0.474479	-0.467455	-0.565416	-1.15355
-0.47435	-0.465616	-0.562178	-1.15161
-0.473651	-0.462096	-0.561795	-1.15009
-0.467923	-0.460229	-0.560872	-1.14011
-0.467846	-0.459901	-0.560761	-1.1393
-0.467455	-0.458942	-0.556773	-1.13573
-0.465616	-0.45587	-0.556701	-1.13509
-0.462096	-0.446757	-0.556125	-1.13435
-0.460229	-0.442463	-0.555844	-1.13383
-0.459901	-0.441819	-0.553941	-1.1338
-0.459842	-0.440593	-0.55334	-1.13333
-0.458942	-0.434669	-0.552656	-1.12975
-0.45587	-0.427826	-0.552322	-1.12853
-0.447916	-0.421386	-0.548274	-1.1281
-0.442463	-0.418778	-0.547801	-1.12351
-0.441819	-0.41784	-0.547151	-1.12322
-0.434669	-0.417713	-0.5469	-1.11897
-0.427826	-0.416851	-0.546732	-1.1173
-0.421386	-0.416514	-0.544997	-1.11578
-0.418778	-0.414109	-0.542004	-1.11498
-0.41784	-0.409242	-0.540746	-1.11335
-0.417713	-0.408456	-0.540605	-1.11048
-0.416851	-0.407618	-0.536458	-1.10987
-0.416514	-0.404494	-0.534163	-1.10843
-0.414109	-0.400059	-0.532342	-1.10517
-0.407618	-0.395212	-0.531424	-1.10443
-0.404494	-0.392096	-0.529664	-1.10285
-0.403134	-0.388991	-0.528768	-1.10272
-0.400059	-0.38679	-0.525645	-1.09974
-0.395212	-0.384266	-0.525009	-1.09965
-0.392096	-0.380981	-0.524388	-1.09335
-0.391062	-0.379598	-0.523847	-1.09107
-0.390563	-0.37404	-0.521164	-1.09023
-0.38679	-0.37309	-0.520065	-1.08778
-0.381053	-0.372107	-0.517448	-1.08757
-0.380981	-0.369264	-0.514527	-1.08512
-0.379598	-0.362871	-0.514344	-1.08497
-0.378017	-0.360816	-0.508337	-1.08008
-0.37779	-0.360069	-0.504697	-1.07368
-0.37404	-0.352826	-0.503679	-1.07287
-0.37309	-0.351948	-0.498112	-1.06811
-0.372107	-0.350477	-0.497286	-1.0664
-0.370233	-0.349697	-0.497191	-1.06568
-0.369264	-0.349413	-0.48986	-1.05941
-0.362871	-0.343169	-0.488895	-1.058
-0.360069	-0.339775	-0.488647	-1.05776
-0.353778	-0.320551	-0.488042	-1.05315
-0.352826	-0.320376	-0.487384	-1.05255
-0.351948	-0.31895	-0.486578	-1.05138
-0.350477	-0.314632	-0.484356	-1.03709
-0.349697	-0.299822	-0.483084	-1.0366
-0.349413	-0.298142	-0.481622	-1.034
-0.339775	-0.294703	-0.48089	-1.03135
-0.333224	-0.294216	-0.476053	-1.02972
-0.331748	-0.293316	-0.472443	-1.02661
-0.320551	-0.285256	-0.471978	-1.02248
-0.320376	-0.284515	-0.465707	-1.021
-0.31895	-0.283601	-0.461165	-1.01887
-0.312132	-0.282859	-0.460415	-1.01452
-0.308249	-0.273003	-0.458338	-1.01115
-0.299822	-0.271913	-0.458181	-1.01092
-0.294703	-0.263343	-0.453397	-1.0101
-0.294216	-0.259681	-0.452759	-1.00971
-0.293316	-0.256533	-0.447076	-1.00154
-0.285256	-0.255217	-0.441395	-0.998777
-0.284515	-0.254878	-0.441175	-0.996637
-0.281475	-0.254406	-0.439612	-0.995738
-0.278717	-0.251552	-0.43777	-0.993563
-0.273003	-0.247232	-0.433609	-0.992996
-0.271913	-0.247049	-0.42985	-0.992934
-0.271187	-0.239053	-0.427872	-0.9894
-0.263343	-0.23748	-0.426622	-0.987913
-0.256533	-0.232182	-0.42382	-0.98767
-0.255217	-0.222516	-0.422756	-0.98419
-0.255173	-0.214912	-0.41765	-0.983703
-0.254878	-0.212958	-0.417569	-0.979306
-0.254406	-0.20445	-0.415501	-0.97413
-0.251552	-0.193962	-0.415045	-0.970004
-0.249132	-0.189512	-0.414932	-0.962571
-0.247049	-0.179692	-0.41487	-0.961741
-0.239053	-0.178353	-0.414109	-0.960349
-0.214912	-0.172772	-0.411898	-0.960018
-0.212958	-0.156673	-0.410927	-0.958819
-0.210273	-0.156284	-0.407371	-0.952759
-0.20445	-0.145888	-0.404866	-0.951634
-0.193962	-0.144813	-0.397867	-0.947357
-0.187944	-0.14438	-0.396144	-0.946108
-0.18061	-0.144339	-0.396051	-0.944163
-0.179692	-0.140923	-0.393109	-0.943714
-0.178353	-0.139046	-0.391709	-0.943087
-0.177802	-0.137598	-0.388991	-0.933648
-0.177156	-0.124015	-0.388715	-0.931324
-0.172772	-0.122652	-0.388547	-0.931289
-0.162318	-0.122528	-0.384447	-0.930204
-0.156673	-0.118611	-0.383607	-0.929434
-0.149373	-0.11718	-0.381424	-0.929323
-0.14438	-0.114682	-0.379902	-0.927954
-0.144339	-0.111503	-0.379562	-0.927456
-0.140923	-0.111215	-0.373545	-0.917598
-0.139187	-0.108519	-0.372273	-0.917587
-0.131797	-0.102973	-0.369859	-0.915963
-0.125921	-0.100532	-0.361635	-0.909893
-0.124492	-0.0985968	-0.361435	-0.907598
-0.124015	-0.0860977	-0.356553	-0.907214
-0.123079	-0.079191	-0.344445	-0.907006
-0.122652	-0.0787818	-0.343852	-0.90593
-0.122528	-0.0731548	-0.339995	-0.899832
-0.118611	-0.0678461	-0.338151	-0.891567
-0.11718	-0.0569148	-0.338131	-0.889812
-0.114682	-0.0567105	-0.337323	-0.883389
-0.111503	-0.0459751	-0.336851	-0.880653
-0.108519	-0.0459098	-0.325626	-0.879735
-0.102973	-0.040641	-0.325369	-0.875279
-0.100532	-0.040553	-0.322526	-0.869164
-0.0860977	-0.0354984	-0.321757	-0.862389
-0.0823095	-0.027295	-0.32017	-0.862016
-0.0808304	-0.0237005	-0.316674	-0.85571
-0.079191	-0.0115747	-0.316605	-0.852606
-0.0787818	-0.00168188	-0.316036	-0.84462
-0.0763498	-1.32318e-05	-0.309456	-0.840765
-0.0594342	0.000582023	-0.301003	-0.837361
-0.0567105	0.002105	-0.286463	-0.836811
-0.0466469	0.00787522	-0.282859	-0.828991
-0.0459751	0.0155585	-0.278889	-0.828571
-0.0459098	0.0183155	-0.27357	-0.824526
-0.0447285	0.0210792	-0.273568	-0.824306
-0.0439721	0.0329439	-0.271496	-0.822823
-0.040553	0.0332456	-0.267532	-0.821187
-0.0377253	0.0463338	-0.264302	-0.816982
-0.027295	0.0468789	-0.263596	-0.812048
-0.0237005	0.0724348	-0.263219	-0.810024
-0.0108876	0.0870517	-0.261534	-0.803818
0.000582023	0.0947888	-0.25647	-0.794989
0.002105	0.0961507	-0.253705	-0.79388
0.0155585	0.0971841	-0.245003	-0.793346
0.0210792	0.100884	-0.238928	-0.791342
0.0243328	0.112564	-0.238266	-0.78899
0.0329439	0.127378	-0.229722	-0.788883
0.0332456	0.127535	-0.225599	-0.786194
0.0468789	0.131103	-0.223876	-0.784247
0.0596191	0.133564	-0.220708	-0.778166
0.0648635	0.145242	-0.22056	-0.778032
0.0685074	0.147219	-0.217195	-0.77045
0.0724348	0.151295	-0.213295	-0.770251
0.0768063	0.152412	-0.212861	-0.767225
0.0870517	0.160263	-0.204312	-0.763447
0.10833	0.162492	-0.204168	-0.753061
0.119156	0.164032	-0.200677	-0.75212
0.130451	0.165648	-0.199685	-0.749381
0.145242	0.174457	-0.199636	-0.746613
0.150255	0.185744	-0.198361	-0.746159
0.160263	0.187605	-0.197217	-0.744185
0.1618	0.188426	-0.187644	-0.742156
0.162492	0.188672	-0.178154	-0.736705
0.171277	0.19355	-0.176982	-0.733035
0.174457	0.194794	-0.168307	-0.731515
0.180524	0.208887	-0.15264	-0.730701
0.185744	0.215211	-0.14347	-0.719354
0.188426	0.226928	-0.140314	-0.718064
0.190469	0.229758	-0.13629	-0.715926
0.19355	0.232329	-0.132182	-0.714258
0.194794	0.242894	-0.130958	-0.710389
0.203022	0.25048	-0.130946	-0.696818
0.208887	0.251971	-0.126206	-0.695296
0.215211	0.26075	-0.120179	-0.688309
0.216306	0.269315	-0.119071	-0.682942
0.226928	0.269506	-0.117242	-0.677546
0.232329	0.288255	-0.113558	-0.675834
0.235476	0.30111	-0.111215	-0.674776
0.242894	0.304901	-0.11077	-0.667969
0.249439	0.314949	-0.105967	-0.665269
0.251971	0.353253	-0.102976	-0.661073
0.269315	0.364573	-0.095238	-0.660614
0.30111	0.37409	-0.0669198	-0.659056
0.304901	0.378104	-0.0382109	-0.657337
0.308132	0.37997	-0.0375625	-0.654952
0.314949	0.385079	-0.0362606	-0.653743
0.353253	0.399951	-0.0354414	-0.653169
0.36376	0.418372	-0.0315327	-0.644062
0.36445	0.435844	-0.0302205	-0.64235
0.364573	0.437088	-0.0240082	-0.641317
0.37409	0.43711	-0.0232333	-0.627508
0.378125	0.441907	-0.0148952	-0.624834
0.378795	0.442637	-0.00721159	-0.618965
0.398574	0.450694	0.00408514	-0.618583
0.399951	0.457265	0.0201178	-0.612463
0.402757	0.478594	0.0249332	-0.60519
0.418372	0.47941	0.0301569	-0.600586
0.442637	0.508576	0.0378358	-0.598593
0.446388	0.510762	0.04071	-0.595493
0.450694	0.51793	0.041437	-0.594726
0.470071	0.54482	0.048148	-0.594068
0.478594	0.5472	0.0481548	-0.593888
0.47941	0.550394	0.0566435	-0.592831
0.480151	0.55385	0.0647929	-0.592765
0.510762	0.556822	0.0769827	-0.58432
0.51793	0.580497	0.118388	-0.57983
0.54482	0.582422	0.123214	-0.578648
0.5472	0.585884	0.127473	-0.568839
0.547922	0.590471	0.134786	-0.56136
0.549288	0.594641	0.145417	-0.558551
0.550394	0.595795	0.148521	-0.549206
0.55385	0.618057	0.158935	-0.548856
0.585884	0.618699	0.165881	-0.548298
0.590124	0.626532	0.168019	-0.528495
0.590618	0.670687	0.169832	-0.52627
0.594641	0.691139	0.171588	-0.512977
0.595795	0.691875	0.1838	-0.511091
0.618057	0.69999	0.190218	-0.505913
0.618699	0.719327	0.196276	-0.505163
0.624559	0.745065	0.200775	-0.502923
0.626532	0.767186	0.205285	-0.492983
0.628226	0.771596	0.214541	-0.489093
0.631554	0.773365	0.227688	-0.487813
0.670687	0.785761	0.237153	-0.487468
0.691875	0.793611	0.264521	-0.475023
0.69999	0.821646	0.273244	-0.471183
0.715623	0.822747	0.27391	-0.467209
0.728935	0.831905	0.277763	-0.466782
0.745065	0.833409	0.279831	-0.442899
0.771596	0.881913	0.28015	-0.431919
0.771638	0.891674	0.282187	-0.422941
0.773365	0.913415	0.288199	-0.415458
0.785761	0.913806	0.295251	-0.396944
0.793611	0.920392	0.3092	-0.388615
0.833409	0.954963	0.350964	-0.386386
0.883437	0.978805	0.372277	-0.368731
0.889765	0.984959	0.387155	-0.363688
0.891674	1.10647	0.388079	-0.359059
0.891715	1.10852	0.390486	-0.357059
0.9037	1.1178	0.396977	-0.351649
0.913806	1.12019	0.405705	-0.351234
0.919669	1.12288	0.41618	-0.349358
0.920392	1.12728	0.418016	-0.339411
0.939886	1.12817	0.425784	-0.339376
0.946798	1.15894	0.435501	-0.33689
0.96352	1.17474	0.436476	-0.326568
0.978805	1.18644	0.436627	-0.325366
0.984959	1.19541	0.461649	-0.324354
1.02406	1.19914	0.47465	-0.319791
1.10647	1.22753	0.478539	-0.303603
1.10852	1.2372	0.481721	-0.297158
1.1178	1.26249	0.493649	-0.294371
1.12019	1.26896	0.525521	-0.29123
1.12288	1.31993	0.548763	-0.287155
1.12728	1.32751	0.567044	-0.282574
1.1333	1.33205	0.58049	-0.270251
1.17474	1.349	0.609138	-0.270222
1.19277	1.37581	0.61575	-0.265897
1.19842	1.40102	0.634531	-0.265338
1.19942	1.41486	0.635637	-0.258978
1.22753	1.42613	0.645638	-0.258516
1.26249	1.42784	0.646516	-0.250078
1.31523	1.42981	0.651171	-0.231309
1.31993	1.44191	0.670416	-0.224141
1.32751	1.4774	0.688017	-0.223586
1.34136	1.48065	0.722842	-0.222011
1.34327	1.48866	0.743392	-0.199912
1.35733	1.50728	0.773788	-0.195085
1.3585	1.51463	0.78194	-0.192302
1.37581	1.52131	0.785272	-0.183768
1.40102	1.5239	0.787033	-0.183474
1.42613	1.54485	0.799293	-0.178888
1.42784	1.56217	0.81906	-0.176695
1.4774	1.59032	0.833398	-0.170264
1.48065	1.60515	0.846336	-0.156657
1.48866	1.61647	0.847672	-0.135338
1.50972	1.63633	0.849404	-0.130253
1.51693	1.64865	0.85284	-0.121341
1.52284	1.7274	0.862018	-0.0929999
1.5239	1.73382	0.865109	-0.0907729
1.54485	1.77152	0.874793	-0.0874485
1.56217	1.82447	0.876171	-0.0697725
1.59611	1.83514	0.883132	-0.0463601
1.61647	1.88934	0.893927	-0.0373463
1.63109	1.89422	0.905715	-0.036712
1.69277	1.90653	0.946151	-0.026941
1.69842	1.94869	0.950919	-0.0169195
1.70443	1.9511	0.965816	0.0139029
1.70841	1.95848	1.02066	0.0298284
1.7274	1.96888	1.02276	0.0329559
1.7938	1.96924	1.06239	0.0335627
1.83514	1.99823	1.06516	0.0378727
1.88934	2.00114	1.07052	0.0553552
1.94869	2.01591	1.07648	0.0598261
1.96924	2.02448	1.08211	0.0652709
1.99756	2.02819	1.0906	0.0670683
1.99823	2.04064	1.10689	0.0764698
2.00114	2.10621	1.15293	0.0881196
2.01058	2.12703	1.15605	0.0921746
2.011	2.12934	1.17212	0.104882
2.02448	2.18038	1.19214	0.112529
2.02811	2.18809	1.28378	0.148575
2.04064	2.18923	1.31507	0.151882
2.04443	2.20033	1.34298	0.16249
2.18029	2.22284	1.3806	0.172615
2.20326	2.25265	1.40824	0.177991
2.21145	2.27398	1.42819	0.193836
2.22162	2.2857	1.43473	0.210516
2.27398	2.33836	1.45815	0.211712
2.35389	2.39193	1.48703	0.221809
2.35997	2.41463	1.4968	0.223113
2.40973	2.42598	1.49899	0.226582
2.42598	2.43628	1.5173	0.236671
2.42764	2.50478	1.5358	0.258354
2.43628	2.57102	1.56496	0.261068
2.45418	2.57123	1.57737	0.270538
2.48392	2.64274	1.57904	0.273095
2.54993	2.68145	1.59636	0.284471
2.55549	2.71857	1.59686	0.290815
2.56239	2.7355	1.60038	0.374303
2.57102	2.75878	1.61759	0.394591
2.57123	2.82818	1.6304	0.400088
2.60736	2.84155	1.63049	0.409356
2.62539	2.84604	1.63408	0.448239
2.68803	2.85572	1.63464	0.535684
2.71857	2.87793	1.66872	0.657455
2.75878	2.93781	1.68433	0.669641
2.82818	2.96047	1.7042	0.694507
2.84155	2.96115	1.7478	0.710065
2.85572	2.97707	1.7574	0.71867
2.86618	2.99666	1.77055	0.733813
2.87793	3.07353	1.77296	0.741175
2.93473	3.15672	1.78607	0.75051
2.93781	3.16857	1.78636	0.775445
2.95559	3.20865	1.81541	0.798645
2.99864	3.23323	1.82334	0.805286
3.0356	3.28078	1.83296	0.810031
3.04321	3.35544	1.84655	0.81141
3.08851	3.36901	1.85413	0.816591
3.15672	3.41229	1.92404	0.835197
3.16857	3.46149	1.92481	0.854041
3.19078	3.46752	1.94563	0.85431
3.20865	3.50858	1.97467	0.881167
3.27423	3.51011	2.02909	0.881392
3.36215	3.53369	2.06229	0.908074
3.41229	3.57417	2.11383	0.91223
3.46752	3.58578	2.11801	0.942597
3.53958	3.60881	2.12383	0.963783
3.62849	3.63406	2.13837	0.994935
3.63406	3.67564	2.21948	1.03623
3.72885	3.73373	2.22024	1.09161
3.77378	3.77563	2.24993	1.10947
3.83789	3.955	2.26194	1.15839
3.92298	3.98174	2.28556	1.16933
3.98174	3.99665	2.35195	1.17075
3.99665	4.00297	2.38487	1.18415
4.01511	4.04067	2.40441	1.18981
4.12979	4.08965	2.55958	1.2092
4.15734	4.09913	2.57123	1.21437
4.24117	4.12147	2.58202	1.24136
4.34321	4.12674	2.60208	1.24382
4.40796	4.15548	2.66549	1.26665
4.4179	4.15734	2.67034	1.26715
4.43877	4.40844	2.74969	1.33605
4.46931	4.80751	2.76435	1.36054
4.48135	4.81107	2.85097	1.52572
4.6414	4.87231	2.88859	1.52919
4.73309	4.88021	2.96726	1.56271
4.80751	4.90711	3.07799	1.6536
5.06671	4.98588	3.17261	1.69872
5.1152	5.06671	3.18878	1.73046
5.22275	5.29216	3.27475	1.79263
5.28853	5.3591	3.28623	1.82626
5.29216	5.43154	3.34941	1.83824
5.47492	5.74965	3.36985	1.85217
5.56888	5.82023	3.38006	1.85299
5.57552	5.83263	3.57201	1.8683
5.62448	5.91221	3.59942	1.88498
5.79632	6.04794	3.64831	1.89374
6.05097	6.09394	3.69078	1.90623
6.27018	6.10524	3.83208	1.91001
6.30307	6.26585	3.93457	1.92513
6.46077	6.32349	3.95528	1.92927
6.51203	6.35444	4.0169	1.94477
6.57931	6.45823	4.03653	2.0297
6.73041	6.47045	4.06042	2.09067
6.82609	6.51203	4.06987	2.10547
6.87624	6.52578	4.12695	2.2985
7.05467	6.57624	4.24442	2.32293
7.96975	6.82609	4.31799	2.3532
8.35525	6.96884	4.35907	2.39201
8.4317	7.05467	4.38969	2.44518
8.47206	7.48428	4.51878	2.4709
8.62346	7.60617	4.63516	2.51054
8.85792	7.90001	4.64152	2.60447
9.00641	7.98741	4.76189	2.69219
9.01513	7.98904	5.12772	2.73878
9.17517	8.35912	5.23209	3.01159
9.30362	9.30362	5.39791	3.18991
9.75435	9.82735	5.50561	3.23081
9.82735	9.8384	5.59442	3.53506
9.8384	10.0548	5.61683	3.64252
9.92729	10.0736	5.649	3.69858
10.2785	10.2622	5.76556	3.81836
10.5704	10.3436	6.10947	3.88939
10.8292	10.3798	6.25793	4.04228
10.8995	10.8995	6.34393	4.26944
11.6267	10.9649	6.39034	4.7324
11.7708	11.3661	6.43367	4.74398
11.8195	11.6267	6.45342	5.09112
11.8275	11.7324	6.56645	5.69688
12.0564	11.8195	6.97137	5.7645
12.2359	11.9648	6.9844	5.80624
12.4143	11.9862	6.98975	5.93601
12.4863	12.2359	7.00699	6.02457
12.8005	13.0834	7.07567	6.04042
13.0834	13.1658	7.12519	6.11519
13.9161	13.7338	7.14438	6.29259
14.0739	13.9161	7.45224	6.39651
14.3495	14.0739	7.48428	6.60502
14.4297	14.3252	7.55191	6.86128
14.6706	14.3495	7.60429	6.87552
14.9932	14.4297	7.86682	7.01121
15.0627	14.6246	8.30076	7.15278
15.27	14.9696	8.44363	7.61398
15.6406	14.9932	8.46191	7.64066
15.9111	15.0627	8.46443	7.89699
16.2984	15.1524	8.72944	8.33021
16.4682	16.2023	8.74665	8.53181
17.6892	16.2984	8.79839	8.65479
18.5264	16.5509	8.81793	8.70475
18.6149	16.9121	9.1765	8.72116
18.7908	17.2415	9.26144	8.85358
19.0356	17.6282	9.3673	9.23294
19.3523	18.5264	9.46671	9.66745
19.4559	18.7908	9.79123	9.72792
19.4569	19.1887	9.83813	9.9314
19.6169	19.1915	9.98365	10.0029
20.0088	19.3951	10.7464	10.1995
20.2908	19.9285	11.0927	10.3439
20.5077	20.0088	11.4856	10.7429
21.108	20.9793	11.4956	10.8487
21.3464	21.108	11.921	11.279
21.8606	21.2456	12.0037	11.3862
21.9104	21.3175	12.8249	11.4763
22.0714	21.9104	13.1741	11.5263
22.2089	22.2578	13.1916	12.1
22.2578	22.3314	14.3915	12.9625
22.8636	22.64	14.9041	13.446
23.1657	22.8636	14.9509	14.1614
24.0132	23.6202	15.747	14.7919
24.3301	24.1395	16.2747	15.2845
24.5118	24.2712	16.4297	15.717
25.3293	24.3301	16.7057	15.844
25.8587	24.5118	16.7751	16.294
28.104	25.2513	16.8562	16.6513
28.6293	25.8587	16.8833	17.2203
29.0724	26.3461	17.0775	17.5056
29.8417	27.9656	17.7929	17.9781
30.5913	28.5083	18.3156	18.122
30.8001	29.8417	18.5859	18.6331
31.0275	30.4689	18.9196	18.831
31.3681	30.9441	18.9261	18.9944
31.8069	31.0275	20.318	19.1983
31.9361	31.9361	20.999	19.516
33.8605	32.7285	21.0912	19.5985
34.0156	33.0558	21.472	20.9261
34.0698	33.8605	21.9151	21.5212
34.5928	34.0156	22.133	23.144
35.9533	34.0698	22.6992	24.417
39.053	36.0543	23.7415	24.6134
40.6099	38.5841	23.9832	24.8647
41.2808	39.3334	24.4425	25.9773
44.8766	40.6099	27.2702	30.9624
46.5544	40.9636	27.8169	32.507
47.5116	46.5544	28.04	34.4928
52.0581	48.5761	28.0455	35.1111
53.9035	53.3509	31.8136	35.5765
54.6296	53.7719	32.3191	35.6745
59.2831	63.9417	32.6901	37.4507
60.8013	67.4115	33.0157	40.4805
62.0318	79.5403	36.756	42.7974
67.4115	84.5904	42.7468	42.8355
79.5403	84.952	53.0367	42.8429
90.4186	97.5033	63.3316	49.6349
98.2168	98.2168	64.4199	68.4947

[truncated: 8 more sheets: Figure 5B, Figure 5C, Figure 5D, Figure 5E, Figure 5F, Figure 5G, Figure 5H, Figure 6]
